# Supplementary material for: Molecular Evidence for Cryptic Speciation in the Cyclophorus fulguratus (Pfeiffer, 1854) Species Complex (Caenogastropoda: Cyclophoridae) with Description of New Species
Source: PLoS One. 2014 Oct 9;9(10):e109785. doi: 10.1371/journal.pone.0109785 (PMC4192354; doi:10.1371/journal.pone.0109785)
Supplement: Material S1 — The concatenated dataset. (FAS) [file pone.0109785.s006.fas]

>C.cryptomphalus
ATGTCTCCTTGAGATAGGGAGTCTGGCCTGCCCGGTGACATGTTTAACGGCTGCAGTATCCTGACTGTGCAAAGGTAGCATAATAACTTGCCTTTTAATTGGAGGATGGAATCAACGGCTTGACGAGAGCAAAGCTGTCTTTTTTATTTTTGTTAGAATTTATCTTTTAAGTTAAAAGACTTAGATATAACTAAAAGACGATAAGACCCTATTGAGCTTTAAAGAAGTAAAATAATTATTGTTCAAATGTGATTTTAAAAATTTTGGTTGGGGCGACCGCGGAGTAAAACCTCCGGAATAATTAATGTCTATTTTTGATCCATTTTGATAGGTGAATTAGTTACCATAGGGATAACAGCGCACTACTTTTAGGGAGATCATTCTTAAGAGAGATCGCGACCTCGATGTTGGATTAAGTATACTAAAAGGCGCAGAAGCTTTCAAGTTGTCTGTTCGACTATTGAATCCTTggAACCTTGTATATTCTGTTTGGGGTTTGAGCTGGTTTGGTTGGTACTGCTTTAAGTTTATTAATCCGAGCTGAACTTGGTCAACCTGGGAGTTTGTTGGGGGATGACCAACTTTATAATGTTATTGTGACTGCTCATGCTTTTGTAATAATTTTTTTTTTTGTTATACCTATAATAATTGGAGGATTTGGCAATTGGCTAGTTCCTTTGATACTTGGAGCTCCAGATATGGCTTTCCCTCGGTTAAACAATATAAGTTTTTGGTTACTTCCACCGTCTCTTTGTCTTTTGTTAGTTTCAGCAGCTGTTGAAGCTGGAGCTGGTACCGGTTGAACAGTTTATCCTCCACTAGCTTCAAATTTAGCTCATGCTGGAGCTTCTGTTGATTTGGCTATTTTTTCTTTACATCTTGCTGGAGCTTCTTCTATTTTGGGTGCAGTTAATTTTATTACTACTATTATTAATATGCGATGGCAGGGAATACATTTTGAACGTTTGCCTCTCTTTATTTGATCAGTTAAGATTACAGCTGTTCTTTTGTTACTATCTTTACCTGTGTTAGCTGGAGCTATTACAATACTTTTAACTGATCGAAACTTCAATACAGCTTTTTTTGATCCGGCGGGTGGTGGAGATCCTATTTTGTATCAGCATTTATTTCTTCTTAGAGGGACAAGTGGCGTTTAGCCACACGCGTTTGAGCAATAACAGGTCTGTGATGCCCTTAGATGTCCGGGGCCGCACGCGCGCTACACTGAAGGAATCAGCGTGGATGCTTCCCTGGCCCGAAAGGGTTGGGAAACCCGTTGAATCTCCTTCGTGATAGGGATTGGGGCTTGAAATTCTTCCCCATGAACGAGGAATTCCCAGTAAGCGCGAGTCATAAGCTCGCGTTGATTACGTCCCTGCCCTTTGTACACACCGCCCGTCGCTACTACCGATTGAACGGTTTAGTGAGGGCCTCGAATTGGTCTCGGCCCGCCCTTCACCGGGCGGCGCCGCGGGTCGAGAAGACGCTCGAACTTGATCGTTTAGAGGAAGTAAAAGTCGTAACAAGGTTTCCGTAGGTGAACCTGCGGAAGGATCATTAAAAAAGAACTTTGAAGAGAGAGTTCAACAGTACGTGAAACCGCCTAGAGGTAAACGGGTGGATCCGCAAAGTCGGTCCGCGAAATTCAGCTCGGAAGGCTGGTCGCAGGCGGTAGGTCGAGATCTCTTGCGGACTCTCCTGCTGCTTGTACGCTGGCTTGACGTGTGCACTTTTCGCGGGCAGAGCGCCACGACCGGTTTTTGGGCAGTCAGAAGGCGACGAGGAAGGTAAGTGGGCGCTTCGGCGTTTACTGTTATAGCCTCGTCTGTCCCGATCTGCTCGAAGACCGAGGAGCCGCCGCTTGGCAACGGGCTATCCTGCTCTCCTGGGGGGTTCGACAGGCAGAGACTGGGAAACCGTGTCTGCCGACCGCCTCTCCGGACGGACGGGGGTGCTTTTAGTCCGCCAAGCATAGGGTCGGTGGCGAATCGGTCGGCACTCCACCCGACCCGTCTTGAAACACGGACCAAGGAGTCTAACATGCGCGCGAGTCGTTGGGTAGTACGAAACCCGAAGGCACAGTGAAAGCGAGGGCCGTCCTTGCGACGTGCTCAGGTGGGATCCTGCGTTCTAAACCGGTAAAAGC
>C.haughtoni
ATGTCTCTTTGAAATAGAGAGTCTAGCCTGCCCGGTGACATGTTTAACGGCTGCAGTATCCTGACTGTGCAAAGGTAGCATAATAACTTGCCTTTTAATTGGAGGATAGAATCAACGGCTTGACGAGAGCAAAGCTGTCTTTTTTATTTTTACTAGAATTTATTTTTTAGGTTAAAAAGCTTAAATATAACTAAAAGACGATAAGACCCTATTGAGCTTAAAAGAAACAAAATAGTTATTATATAGATATAATTTTGAGAATTTTGGTTGGGGCGACTGCGGAGTAAAACCTCCGTACTAATTAACTGCTATTTTTGATCCACTTTGATAAGTGAATTAGTTACCATAGGGATAACAGCGCACTACTTTTAGGGAGATCATTTTTAAGAGAGATCGCGACCTCGATGTTGGATTAAGTATACTGAAAGGCGCAGAAGCTTTTAAGTTGTCTGTTCGACTATTAAATCCTTggAACTTTATATATTCTGTTTGGGGTATGAGCTGGTTTGGTTGGTACTGCTTTAAGTCTATTGATTCGAGCCGAACTTGGTCAACCTGGAAGTTTGTTAGGAGATGATCAGCTTTATAATGTTATTGTGACTGCCCATGCTTTTGTGATGATTTTTTTTTTTGTAATGCCTATAATAATTGGGGGGTTTGGTAACTGGTTAGTTCCGCTAATGCTTGGAGCTCCAGATATAGCTTTTCCTCGATTAAATAACATAAGTTTTTGACTACTTCCCCCATCTCTTTGCCTTTTATTGGTTTCGGCAGCTGTTGAAAATGGAGCTGGTACAGGTTGAACAGTTTATCCCCCCCTGGCTTCAAATTTGGCTCATGCTGGAGCTTCTGTTGATTTAGCTATTTTTTCTCTGCATCTTGCTGGGGCTTCTTCCATTCTAGGTGCAGTTAATTTTATTACTACTATTATTAATATACGATGACAGGGAATACATTTTGAGCGTTTACCTTTATTTGTTTGGTCAGTTAAAATTACGGCTATTCTTCTGTTGCTATCTTTACCTGTCTTAGCTGGGGCTATTACGATGTTATTAACTGATCGAAATTTTAATACAGCTTTTTTTGATCCAGCAGGTGGAGGAGACCCGGTTTTATACCAACATTTATTTCTTCTTAGAGGGACAAGTGGCGTTTAGCCACACGAGATTGAGCAATAACAGGTTTGTGATGCCCTTAGATGTCCGGGGCCGCACGCGCGCTACACTGAAGGAATCAGCGTGGATGCTTCCCTGGCCCGAAAGGGTTGGGAAACCCGTTGAATCTCCTTCGTGATAGGGATTGGGGCTTGAAATTCTTCCCCATGAACGAGGAATTCCCAGTAAGCGCGAGTCATAAGCTCGCGTTGATTACGTCCCTGCCCTTTGTACACACCGCCCGTCGCTACTACCGATTGAACGGTTTAGTGAGGGCCTCGAATTGGTCTCGGCCCGCCCTTCACCGGGCGGGGGCGCGGGTCGAGAAGACGCTCGAACTTGATCGTTTAGAGGAAGTAAAAGTCGTAACAAGGTTTCCGTAGGTGAACCTGCGGAAGGATCATTAAAAAAGAACTTTGAAGAGAGAGTTCAACAGTACGTGAAACCGCCTAGAGGTAAACGGGTGGATCCGCAAAGTCGGTCCGCGAAATTCAGCTCGGAAGGCTGGTCGCAGGCGGTAGGTCGAGATCTCTTGCGGACTCTCCTGCTGCTTGTACGCTGGCTTGACGTGTGCACTTTTCGCGGGCAGAGCGCCACGACCGGTTTTTGGGCAGTCAGAAGGCGGCGAGGAAGGTAAGTGGGCGCTTCGGCGTTTACTGTTATAGCCTCGCCTGTCCCGATCTGCTCGAAGACCGAGGAGCCGCCGCTTGGCAACGGGCTATCCTGCTCTCCTGGGGGGTTCGACAGGCAGAGACTGGGAAACCGTGTCTGCCGACCGCCTCTCTGGACGGACGGGGGTGCTTCAAGTCCGCCAAGCAAAGGGTCGGTGGCGAATCGGTCGGCACTCCACCCGACCCGTCTTGAAACACGGACCAAGGAGTCTAACATGCGCGCGAGTCGTTGGGTAGTACGAAACCCGAAGGCACAGTGAAAGCGAGGGCCGTCCTTGCGACGTGCTCAGGTGGGATCCTGCGTTCTAAACCGGCAAAGGC
>C.courbeti
ATGTCTCTTTGAGATAAAGAGTCTAGCCTGCCCGGTGACATGTTTAACGGCTGCAGTATCCTGACTGTGCAAAGGTAGCATAATAACTTGCCTTTTAATTGGAGGATAGAATCAACGGCTTGACGAGAGCAAAGCTGTCTTTTTTATTTTTACTAGAATTTATTTTTTAGGTTAAAAAGCTTAAATGTAACTAAAAGACGATAAGACCCTATTGAGCTTAAAAGAAACAAAATGGTTATTATATAGATATAATTTTGAGAATTTTGGTTGGGGCGACTGCGGAGTAAAACCTCCGTACTAATTAACTGCTATTTTTGATCCATTTTGATAAGTGAATTAGTTACCATAGGGATAACAGCGCACTACTTTTAGGGAGATCATTTTTAAGAGAGATCGCGACCTCGATGTTGGATTAAGTATACTAAAAGGCGCAGAAGCTTTTAAGTTGTCTGTTCGACTATTAAATCCTTggAACTTTATATATTTTGTTTGGGGTATGAGCTGGTTTGGTTGGTACTGCTTTAAGTCTATTGATTCGAGCTGAGCTTGGTCAACCTGGAAGTTTGTTAGGAGACGATCAGCTTTATAATGTTATTGTGACTGCGCATGCTTTTGTGATGATTTTTTTTTTTGTAATGCCTATAATAATTGGGGGATTTGGTAATTGGTTAGTTCCATTAATGCTGGGAGCTCCAGATATAGCTTTTCCTCGATTAAATAACATAAGTTTTTGATTGCTTCCTCCGTCTCTTTGCCTTTTATTGGTTTCGGCAGCTGTTGAAAATGGAGTTGGTACAGGTTGAACAGTTTATCCTCCGCTGGCTTCAAATTTGGCTCATGCTGGAGCTTCTGTTGATTTAGCTATTTTTTCTTTGCATCTTGCTGGGGCTTCTTCCATTCTAGGTGCAGTTAATTTCATTACTACTATTATTAATATACGATGGCAGGGAATGCATTTTGAGCGTTTACCTTTATTTATCTGGTCAGTTAAAATTACAGCTATTCTTTTGTTACTATCTTTACCTGTCTTGGCTGGGGCTATTACGATGTTATTAACTGATCGAAATTTTAATACAGCTTTTTTTGACCCGGCAGGTGGAGGGGATCCGGTTTTATACCAACATTTATTTCTTCTTAGAGGGACAAGTGGCGTTTAGCCACACCCCTTTGAGCAATAACAGGTCTGTGATGCCCTTAGATGTCCGGGGCCGCACGCGCGCTACACTGAAGGAATCAGCGTGGATGCTTCCCTGGCCCGAAAGGGTTGGGAAACCCGTTGAATCTCCTTCGTGATAGGGATTGGGGCTTGAAATTCTTCCCCATGAACGAGGAATTCCCAGTAAGCGCGAGTCATAAGCTCGCGTTGATTACGTCCCTGCCCTTTGTACACACCGCCCGTCGCTACTACCGATTGAACGGTTTAGTGAGGGCCTCGAATTGGTCTCGGCCCGCCCTTCATCGGGCGGCGCCGCGGGTCGAGAAGACGCTCGAACTTGATCGTTTAGAGGAAGTAAAAGTCGTAACAAGGTTTCCGTAGGTGAACCTGCGGAAGGATCATTAAAAAAGAACTTTGAAGAGAGAGTTGAACAGTACGTGAAACCGCCTAGAGGTAAACGGGTGGATCCGCAAAGTCGGTCCGCGAAATTCAGCTCGGAAGGCTGGTCGCAGGCGGTAGGTCGAGATCTCTTGCGGACTCTCCTGCTGCTTGTACGCTGGCTTGACGTGTGCACTTTTCGCGGGCAGAGCGCCACGACCGGTTTTTGGGCAGTCAGAAGGCGGCGAGGAAGGTAAGTGGGCGCTTCGGCGTTTACTGTTATAGCCTCGCCTGTCCCGATCTGCTCCAAGACCGAGGAGCCCCCGCTTGGCAACGGGCTATCCTGCTCTCCTGGGGGGTTCGACAGGCAGAGACTGGGAAACCGTGTCTGCCGACCGCCTCTCTGGACGGACGGGGGTGCTTCAAGTCCGCCAAGCAAAGGGTCGGTGGCGAATCCGTCGGCACTCCACCCGACCCGTCTTGAAACACGGACCAAGGAGTCTAACATGCGCGCGAGTCCTTGGGTAGTACGAAACCCGAAGGCACAGTGAAAGCGAGGGCCGTCCTTGCGACGTGCTCAGGTGGGATCCTGCGTTCTAAACCGGCGAAAGC
>C.affinis
ATGTCTCTCTGAAATAGGGAGTCTGGCCTGCCCGGTGACATGTTTAACGGCTGCAGTATCCTGACTGTGCAAAGGTAGCATAATAACTTGCCTTTTAATTGGAGGATAGAATCAATGGCTTGACGAGAGCAAAGCTGTCTTTTTTGTTTTTGTTAGAATTTATTTTTTGAGTTAAAAAGCTTAAATATAATTAAAAGACGATAAGACCCTATTGAGCTTTAAAGAAATAAAATGATTATTATATAGATACAATTTTAAAAATTTTGGTTGGGGCGACCGCGGAGTAAAACCTCCGGACTAATTAATCTCTATTTTTGATCCATTTTGATAAGTGAATTAGTTACCATAGGGATAACAGCGCACTACCTTTAGGGAGATCATTTCTAAGGGAGATCGCGACCTCGATGTTGGATTAAGTATACTAAAGGGCGCAGAAGCTTTTAAGTTGTCTGTTCGACTATTAAATCCTTggGACTTTATATATTCTGTTTGGGGTTTGGGCTGGTTTAGTTGGCACTGCTCTAAGTTTATTAATTCGAGCTGAGCTTGGTCAACCTGGAAGTTTGTTAGGGGACGATCAGCTTTATAATGTTATTGTAACTGCTCATGCTTTTGTAATAATTTTTTTTTTCGTAATACCAATAATGATTGGTGGGTTTGGTAATTGACTGGTTCCTTTGATATTAGGGGCGCCAGACATAGCTTTTCCTCGCTTAAATAATATAAGCTTTTGGTTACTCCCCCCTTCTCTTTGTCTTTTGTTAGCTTCAGCGGCCGCTGAAGCTGGAGCTGGTACAGGTTGAACAGTTTATCCTCCTTTGGCTTCAAATTTGGCTCATGCCGGAGCTTCTGTTGATTTGGCTATTTTTTCCTTGCATCTTGCCGGAGCTTCTTCTATTTTAGGAGCAGTTAACTTTATTACTACTATCATTAATATGCGATGGCAGGGAATGCATTTTGAGCGCTTACCTTTGTTTATTTGATCCGTTAAAATTACAGCTATTCTTTTGTTGTTATCTCTTCCTGTTTTGGCGGGAGCTATTACGATATTATTAACTGACCGAAATTTTAATACAGCTTTTTTTGATCCTGCGGGTGGTGGGGATCCTGTTTTGTATCAgCATTTATTTCTTCTTAGAGGGACAAGTGGCGTTTAGCCACACCCCTTTGAGCAATAACAGGTCTGTGATGCCCTTAGATGTCCGGGGCCGCACGCGCGCTACACTGAAGGAATCAGCGTGGATGCTTCCCTGGCCCGAAAGGGTTGGGAAACCCGTTGAATCTCCTTCGTGATAGGGATTGGGGCTTGAAATTCTTCCCCATGAACGAGGAATTCCCAGTAAGCGCGAGTCATAAGCTCGCGTTGATTACGTCCCTGCCCTTTGTACACACCGCCCGTCGCTACTACCGATTGAACGGTTTAGTGAGGGCCTCGAATTGGTCTCGGCCCGCCCTTCACCGGGCGGCGCCGTGGGTCGAGAAGACGCTCGAACTTGATCGTTTAGAGGAAGTAAAAGTCGTAACAAGGTTTCCGTAGGTGAACCTGCGGAAGGATCATTAAAAAAGAACTTTGAAGAGAGAGTTCAACAGTACGTGAAACCGCCTAGAGGTAAACGGGTGGATCCGCAAAGTCGGTCCGCGAAATTCAGCTCGGAAGGCTGGTCGCAGGCGGTAGGTCGAGATCTCTTGCGGACTCTCCTGCTGCTTGTACGCTGGCTTGACGTGTGCACTTTTCGCGGGCAGAGCGCCACGACCGGTTTTTGGGCAGTCAGAAGGCGACGAGGAAGGTAAGTGGGCGCTTCGGCGTTTACTGTTATAGCCTCGTCTGTCCCGATCTGCTCGAAGACCGAGGAGCCGCCGCTTGGCAATGGGCTATCCTGCTCTCCTGGGGGGTTCGACAGGCAGAGACTGGGAAACCGTGTCTGCCGACCGCCTCTCCGGACGGACGGGGGTGCTTCGAGTCCGCCAAGCATAGGGTCGGTGGCGAATCGGTCGGCACTCCACCCGACCCGTCTTGAAACACGGACCAAGGAGTCTAACATGCGCGCGAGTCGTTGGGTAGTACGAAACCCGAAGGCACAGTGAAAGCGAGGGCCGTCCTTGCGACGTGCTCAGGTGGGATCCTGCGTTCTAAACCGGCGCAGGC
>C.bensoni
ATGTCTCTTTGAAATAAGGAGTCTGGCCTGCCCGGTGACATGTTTAACGGCTGCAGTATCCTGACTGTGCAAAGGTAGCATAATAACTTGCCTTTTAATTGGAGGATAGAATCAACGGCTTGACGAGAGCAAAGCTGTCTTGGGTGTTTTTGTTAAAATTTATCTTTTAAGTTAAAAGGCTTAAATATAGCTAAAAGACGATAAGACCCTATTGAGCTTTAAAACAATAGAATGATTATTATACAGATATAATTTTAAGAATTTTGGTTGGGGCGACCGCGGAGTAAAACCTCCGTGCTAATCAATCTCTATTTTTGATCCATTTTGATAAAAGAATTAGTTACCATAGGGATAACAGCGCACTACTTTTAGGGAGATCATTTCTAAAAGAGATCGCGACCTCGATGTTGGATTAAATATACTGAAAGGCGCAGAAGCTTTTAAGTTGTCTGTTCGACTATTAAATCTTTggAACTTTATATATTTTATTTGGAGTTTGAGCTGGATTAGTTGGGACAGCTTTAAGTTTGTTAATCCGGGCTGAACTTGGTCAACCGGGGAGTTTATTAGGGGATGATCAACTTTATAATGTCATTGTAACTGCTCATGCCTTTGTAATAATTTTTTTTTTTGTTATACCCATAATAATCGGGGGATTCGGGAACTGATTAGTCCCGCTGATATTAGGAGCTCCGGATATGGCTTTCCCGCGACTAAATAATATAAGTTTCTGGTTGCTTCCGCCGTCTCTTTGTCTTTTGTTAGCTTCAGCAGCTGTGGAGAGTGGAGCTGGTACAGGTTGAACAGTTTACCCTCCTTTAGCTTCAAATTTAGCTCATGCTGGGGCTTCAGTTGACTTGGCTATTTTTTCTTTACATCTTGCTGGAGCTTCTTCTATTCTGGGGGCAGTAAATTTTATTACTACTATCATTAATATACGCTGAGAAGGAATACATCTCGAGCGTTTACCTTTGTTTATTTGATCAGTCAAGATTACAGCTATTCTTTTATTATTATCTCTACCTGTTTTGGCTGGAGCTATTACAATGTTATTAACTGATCGAAATTTTAACACAGCTTTTTTTGATCCAGCAGGTGGGGGGGATCCTGTTTTGTACCAACATTTGTTTCTTCTTAGAGGGACAAGTGGCGTTTAGCCACACGCTATTGAGCAATAACAGGTCTGTGATGCCCTTAGATGTCCGGGGCCGCACGCGCGCTACACTGAAGGAATCAGCGTGGATGCTTCCCTGGCCCGAAAGGGTTGGGAAACCCGTTGAATCTCCTTCGTGATAGGGATTGGGGCTTGAAATTCTTCCCCATGAACGAGGAATTCCCAGTAAGCGCGAGTCATAAGCTCGCGTTGATTACGTCCCTGCCCTTTGTACACACCGCCCGTCGCTACTACCGATTGAACGGTTTAGTGAGGGCCTCGAATTGGTCTCGGCCCGCCCTTCACCGGGCGGCGCCGCGGGTCGAGAAGACGCTCGAACTTGATCGTTTAGAGGAAGTAAAAGTCGTAACAAGGTTTCCGTAGGTGAACCTGCGGAAGGATCATTAAAAAAGAACTTTGAAGAGAGAGTTCAACAGTACGTGAAACCGCCTAGAGGTAAACGGGTGGATCCGCAAAGTCGGTCCGCGAAATTCAGCTCGGAAGGCTGGTCGCAGGCGGTAGGTCGAGATCTCTTGCGGACTCTCCTGCTGCTTGTACGCTGGCTCGACGTGTGCACTTTTCGCGGGCAGAGCGCCACGACCGGTTTTTGGGCAGTCAGAAGGCGGCGAGGAAGGTAAGTGGGCGCTTCGGCGTTTACTGTTATAGCCTCGCCTGTCCCGATCTGCTCGAAGACCGAGGAGCCGCCGCTTGGCAATGGGCTATCCTGCTCTCCTTGGGGGTTCGACAGGCAGAGACTGGGAAACCGTGTCTGCCGACCGCCTCTATGGACGGACGGGGGTGCTTCGAGTCCGCCAAGCAAAGGGTCGGTGGCGAATCGGTCGGCACTCCACCCGACCCGTCTTGAAACACGGACCAAGGAGTCTAACATGCGCGCGAGTCGTTGGGTAGTACGAAACCCGAAGGCACAGTGAAAGCGAGGGCCGTCCTTGCGACGTGCTCAGGTGGGATCCTGCGTTCTAAACCGGCACAGGC
>C.saturnus
ATGTCTCTTTGAAATAAGGAGTCTGGCCTGCCCGGTGACATGTTTAACGGCTGCAGTATCCTGACTGTGCAAAGGTAGCATAATAACTTGCCTTTTAATTGGAGGATGGAATCAACGGCTTGACGAGAGCAAAGCTGTCTTTTTTGTTTTTATTAAAATTTATCTTTTAAGTTAAAAGGCTTAAATATAACTAAAAGACGATAAGACCCTATTGAGCTTCAAAGAAATAAAGTAGTTATTATACAAATACAAGTTTAAGAATTTTGGTTGGGGCGACCGTGGAATAAAACTTCTATATTAATAAATTTCTATTTTTGATCCATTTTGATAAGTGAATTAGTTACCATAGGGATAACAGCGCACTACTTTTAGGAAGATCATTTCTAAGAGAGATCGCGACCTCGATGTTGGATTAAGTATACTGAAAGGCGCAGAAGTTTTTAAGTTGTCTGTTCGACTATTAAATCCTTggAACTTTATATATTTTATTTGGGGTATGAGCTGGATTAGTCGGGACTGCTTTAAGCTTGTTAATTCGAGCTGAACTTGGGCAACCAGGGAGTTTATTAGGGGATGACCAGCTTTATAATGTTATTGTGACTGCTCATGCTTTTGTAATAATTTTCTTTTTTGTTATGCCAATAATAATTGGGGGATTTGGAAATTGGTTAATTCCTTTAATACTAGGAGCTCCAGATATGGCCTTTCCACGATTAAACAACATAAGTTTTTGGTTGCTTCCTCCATCTCTTTGTCTTTTGCTAGTTTCAGCAGCTGTTGAAAGCGGGGCCGGTACAGGCTGAACAGTTTATCCGCCGTTAGCTTCAAATTTGGCTCATGCCGGAGCTTCGGTTGATTTAGCTATTTTTTCTTTACACTTAGCCGGGGCTTCTTCTATTTTAGGGGCGGTTAATTTTATTACTACTGTTATTAACATGCGATGGCAAGGAATGCATTTTGAGCGCTTGCCTTTATTTATTTGATCAGTCGTAATTACAGCTGTTCTTTTATTATTATCCTTGCCTGTTTTAGCCGGGGCTATTACAATATTATTAACTGATCGAAATTTTAATACAGCCTTTTTTGACCCGGCAGGCGGAGGAGATCCCATTTTATATCAGCATTTGTTTCTTCTTAGAGGGACAAGTGGCGTTTAGCCACACGATATTGAGCAATAACAGGTCTGTGATGCCCTTAGATGTCCGGGGCCGCACGCGCGCTACACTGAAGGAATCAGCGTGGATGCTTCCCTGGCCCGAAAGGGTTGGGAAACCCGTTGAATCTCCTTCGTGATAGGGATTGGGGCTTGAAATTCTTCCCCATGAACGAGGAATTCCCAGTAAGCGCGAGTCATAAGCTCGCGTTGATTACGTCCCTGCCCTTTGTACACACCGCCCGTCGCTACTACCGATTGAACGGTTTAGTGAGGGCCTCGAATTGGTCTCGGCCCGCCCTTCACCGGGCGGCGCCGCGGGTCGAGAAGACGCTCGAACTTGATCGTTTAGAGGAAGTAAAAGTCGTAACAAGGTTTCCGTAGGTGAACCTGCGGAAGGATCATTAAAAAAGAACTTTGAAGAGAGAGTTCAACAGTACGTGAAACCGCCTAGAGGTAAACGGGTGGATCCGCAAAGTCGGTCCGCGAAATTCAGCTCGGAAGGCTGGTCGCAGGCGGTAGGTCGAGATCTCTTGCGGACTCTCCTGCTGCTTGTACGCTGGCTTGACGTGTGCACTTTTCGCGGGCAGAGCGCCACGACCGGTTTTTGGGCAGTCAGAAGGCGGCGAGGAAGGTAAGTGGGCGCTTCGGCGTTTACTGTTATAGCCTCGCCTGTCCCGATCTGCTCGAAGACCGAGGAGCCGCCGCTTGGCAACGGGCTATCCTGCTCTCCTTGGGGGTTCGACAGGCAGAGACTGGGAAACCGTGTCTGCCGACCGCCTCTATGGACGGACGGGGGTGCTTCGAGTCCGCCAAGCAAAGGGTCGGTGGCGAATCGGTCGGCACTCCACCCGACCCGTCTTGAAACACGGACCAAGGAGTCTAACATGCGCGCGAGTCGTTGGGTAGTACGAAACCCGAAGGCACAGTGAAAGCGAGGGCCGTCCTTGCGACGTGCTCAGGTGGGATCCTGCGTTCTAAACCGGCGAAGGC
>C.consociatus_1
ATGTCTCTTTGAATTAAGGAGTCTGGCCTGCCCGGTGACGTGTTTAACGGCTGCAGTATCCTGACTGTGCAAAGGTAGCATAATAACTTGCCTTTTAATTGGAGGATAGAATCAATGGCTTGACGAGAGCAAAGCTGTCTTTTTTATTTTTACTAGGATTTATCTTTTAAGTTAAAAGACTTAAATGTAGCTAAAAGACGATAAGACCCTATTGAGCTTTAAAGAAGCAAAATAGTTATTATATAAATATGATTTTGGAAATTTTAGTTGGGGCGACCGCGGAGTAAAACCTCCGGATTAATTAATTTCCTTTTTTGATCCATTTTGATAGGTGAATTAGTTACCATAGGGATAACAGCGCACTACTTTTAAGGAGATCATTTTTAAAGGAGATCGCGACCTCGATGTTGGATTAAATATACTAAAAGGTGCAGGAGCTTTTAAGTTGTCTGTTCGACTATTAAATCTTTggGACTTTATATATTTTATTTGGGGTTTGGGCCGGTTTAGCTGGTACTGCTTTAAGTTTGTTAATTCGAGCCGAACTTGGTCAACCAGGGAGTTTGTTAGGAGATGATCAGCTCTATAATGTTATTGTAACTGCTCATGCTTTTGTTATAATTTTTTTTTTTGTAATGCCTATAATGATTGGGGGATTTGGTAATTGGTTAATTCCTTTAATACTCGGAGCTCCAGATATAGCTTTTCCTCGATTAAATAATATGAGTTTTTGGTTGCTTCCTCCGTCTCTTTGTCTTTTATTAGCTTCTGCGGCTGTTGAGGGTGGAGCTGGTACAGGTTGGACAGTTTACCCTCCTTTAGCTTCTAACTTGGCTCATGCTGGGGCTTCTGTTGATTTGGCTATTTTTTCCTTACATCTTGCTGGGGCTTCTTCTATTTTAGGTGCAGTTAATTTTATTACTACTATTATTAATATACGATGGCAGGGAATGCATTTTGAGCGTTTGCCCTTATTTATCTGATCGGTCAAAATTACAGCTATTCTTTTGTTGTTGTCTTTGCCTGTCTTAGCCGGAGCTATTACTATGTTATTAACTGATCGAAATTTTAATACAGCTTTTTTTGACCCAGCAGGAGGAGGGGATCCAGTTTTATACCAGCATCTGTTTCTTCTTAGAGGGACAAGTGGCGTTTAGCCACACGAGATTGAGCAATAACAGGTCTGTGATGCCTTTAGATGTCCGGGGCCGCACGCGCGCTACACTGAAGGAATCAGCGTGGATGCTTCCCTGGCCCGAAAGGGTTGGGAAACCCGTTGAATCTCCTTCGTGATAGGGATTGGGGCTTGAAATTCTTCCCCATGAACGAGGAATTCCCAGTAAGCGCGAGTCATAAGCTCGCGTTGATTACGTCCCTGCCCTTTGTACACACCGCCCGTCGCTACTACCGATTGAACGGTTTAGTGAGGGCCTCGAATTGGTCTCGGCCCGCCCTTCACCGGGCGGCGCCGTGGGTCGAGAAGACGCTCGAACTTGATCGTTTAGAGGAAGTAAAAGTCGTAACAAGGTTTCCGTAGGTGAACCTGCGGAAGGATCATTAAAAAAGAACTTTGAAGAGAGAGTTCAACAGTACGTGAAACCGCCTAGAGGTAAACGGGTGGATCCGCAAAGTCGGTCCGCGAAATTCAGCTCGGAAGGCTGGTCGCAGGCGGTAGGTCGAGATCTCTTGCGGACTCTCCTGCTGCTTGTACGCTGGCTTGACGTGTGCACTTTTCGCGGGCAGAGCGCCACGACCGGTTTTTGGGCAGTCAGAAGGCGGCGAGGAAGGTAAGTGGGCGCTTCGGCGTTTACTGTTATAGCCTCGCCTGTCCCGATCTGCTCGAAGACCGAGGAGCCGCCGCTTGGCAATGGGCTATCCTGCTCTCCTGGGGGGTTCGACAGGCAGAGACTGGGAGACCGTGTCTGCCGACCGCCTCTCTGGACGGACGGGGGTGCTTCAAGTCCGCCAAGCAAAGGGTCGGTGGCGAATCGGTCGGCACTCCACCCGACCCGTCTTGAAACACGGACCAAGGAGTCTAACATGCGCGCGAGTCGTTGGGTAGTACGAAACCCGAAGGCACAGTGAAAGCGAGGGCCGTCCTTGCGACGTGCTCAGGTGGGATCCTGCGTTCTAAACCGGCACAGAC
>C.consociatus_2
ATGTCTCTTTGAATTAAGGAGTCTGGCCTGCCCGGTGACGTGTTTAACGGCTGCAGTATCCTGACTGTGCAAAGGTAGCATAATAACTTGCCTTTTAATTGGAGGATAGAATCAATGGCTTGACGAGAGCAAAGCTGTCTTTTTTATTTTTACTGGGATTTATCTTTTAAGTTAAAAGGCTTAAATATAGCTAAAAGACGATAAGACCCTATTGAGCTTTAAAGAAGCAAAATAGTTATTATATAAATATGATTTTGGAAATTTTGGTTGGGGCGACCGCGGAGTAAAACCTCCGGATTAATTAATTTCCTTTTTCGATCCATTTTGATAAGTGAATTAGTTACCATAGGGATAACAGCGCACTACTTTTAAGGAGACCATTTTTAGAGGAGATCGCGACCTCGATGTTGGATTAAATATACTAAAAGGTGCAGGAGCTTTTAAGTTGTCTGTTCGACTATTAAATCTTTggGACTTTATATATTTTATTTGGGGTTTGGGCCGGTTTAGCTGGTACTGCTTTAAGTTTGTTAATTCGAGCCGAACTTGGTCAACCAGGGAGTTTGTTAGGAGATGATCAGCTCTATAATGTTATTGTAACTGCTCATGCTTTTGTTATAATTTTTTTTTTTGTAATGCCTATAATGATTGGGGGATTCGGTAATTGGTTAATTCCTTTAATACTCGGAGCTCCAGATATAGCTTTTCCTCGATTAAATAATATGAGTTTTTGGTTGCTTCCTCCGTCTCTTTGTCTTTTATTAGCTTCTGCGGCTGTTGAGGGTGGAGCTGGTACAGGTTGGACAGTTTACCCTCCTTTAGCTTCTAACTTGGCTCATGCTGGGGCTTCTGTTGATTTGGCTATTTTTTCCTTACATCTTGCTGGGGCTTCTTCTATTTTAGGTGCAGTTAATTTTATTACTACTATTATTAATATACGATGGCAGGGAATGCATTTTGAGCGTTTGCCCTTATTTATCTGATCGGTCAAAATTACAGCTATTCTTTTGTTGTTGTCTTTGCCTGTCTTAGCCGGAGCTATTACTATGTTATTAACTGATCGAAATTTTAATACAGCTTTTTTTGACCCAGCAGGAGGAGGGGATCCAGTTTTATACCAGCATCTGTTTCTTCTTAGAGGGACAAGTGGCGTTTAGCCACACGAGATTGAGCAATAACAGGTCTGTGATGCCTTTAGATGTCCGGGGCCGCACGCGCGCTACACTGAAGGAATCAGCGTGGATGCTTCCCTGGCCCGAAAGGGTTGGGAAACCCGTTGAATCTCCTTCGTGATAGGGATTGGGGCTTGAAATTCTTCCCCATGAACGAGGAATTCCCAGTAAGCGCGAGTCATAAGCTCGCGTTGATTACGTCCCTGCCCTTTGTACACACCGCCCGTCGCTACTACCGATTGAACGGTTTAGTGAGGGCCTCGAATTGGTCTCGGCCCGCCCTTCACCGGGCGGCGCCGTGGGTCGAGAAGACGCTCGAACTTGATCGTTTAGAGGAAGTAAAAGTCGTAACAAGGTTTCCGTAGGTGAACCTGCGGAAGGATCATTAAAAAAGAACTTTGAAGAGAGAGTTCAACAGTACGTGAAACCGCCTAGAGGTAAACGGGTGGATCCGCAAAGTCGGTCCGCGAAATTCAGCTCGGAAGGCTGGTCGCAGGCGGTAGGTCGAGATCTCTTGCGGACTCTCCTGCTGCTTGTACGCTGGCTTGACGTGTGCACTTTTCGCGGGCAGAGCGCCACGACCGGTTTTTGGGCAGTCAGAAGGCGGCGAGGAAGGTAAGTGGGCGCTTCGGCGTTTACTGTTATAGCCTCGCCTGTCCCGATCTGCTCGAAGACCGAGGAGCCGCCGCTTGGCAATGGGCTATCCTGCTCTCCTGGGGGGTTCGACAGGCAGAGACTGGGAGACCGTGTCTGCCGACCGCCTCTCTGGACGGACGGGGGTGCTTCAAGTCCGCCAAGCAAAGGGTCGGTGGCGAATCGGTCGGCACTCCACCCGACCCGTCTTGAAACACGGACCAAGGAGTCTAACATGCGCGCGAGTCGTTGGGTAGTACGAAACCCGAAGGCACAGTGAAAGCGAGGGCCGTCCTTGCGACGTGCTCAGGTGGGATCCTGCGTTCTAAACCGGCACAGAC
>C.amoenus
ATGTCTCTTTGAAATAAAGAGTCTGGCCTGCCCGGTGACATGTTTAACGGCTGCAGTATCCTGACTGTGCAAAGGTAGCATAATAACTTGTCTTTTAATTGGAGGATGGAATCAATGGCTTGACGAGAGTAAAGCTGTCTTTTTTATTTTTGTTAGAATTTATCTTTTAAGTTAAAAGGCTTAAATATAACTAAAAGACGATAAGACCCTATTGAGCTTTAAAGAAATAAAATGTTTATTGTGTAAATAAAATTTTAAAAATTTTGGTTGGGGCGACCGCGGAGTAAAACCTCCGGATTAATTAATTTCTATTTTTGATCCATTTTGATAAGAGAATTAGTTACCATAGGGATAACAGCGCACTATTTTTAGGGAGATCATTCCTAAGAAAGATCGCGACCTCGATGTTGGATTAAGTATACTAAAAGGCGCAGAAGCTTTTAAGTTGTCTGTTCGACTATTAAATCCTTggGACTTTATATATTCTATTTGGAGTATGAGCTGGTCTTGTTGGCACTGCCTTAAGGCTATTAATTCGAGCTGAGCTTGGTCAACCAGGAAGTTTGCTAGGGGATGATCAGCTCTATAATGTCATTGTAACTGCTCATGCTTTTGTAATGATTTTCCTTTTTGTTATGCCCATAATGATTGGTGGATTTGGCAATTGATTGGTTCCTTTGATGTTAGGAGCTCCGGATATGGCTTTTCCACGATTAAATAATATAAGTTTTTGATTACTTCCTCCTTCTCTCTGTCTCTTGTTAGCTTCAGCAGCTGTTGAAAATGGAGCTGGAACAGGTTGAACAGTTTATCCTCCGTTAGCTTCAAATTTAGCTCATTCTGGAGCTTCTGTTGATTTGGCTATTTTTTCTTTGCATCTTGCCGGAGCTTCTTCTATTCTAGGGGCAGTTAATTTTATTACTACTATTATTAATATGCGATGACAGGGCATACATTTTGAGCGCTTGCCTTTGTTTATTTGGTCAGTTAAAATTACAGCAATTCTCTTGTTATTATCTTTACCTGTTTTGGCTGGAGCTATTACTATCCTGTTAACTGACCGAAATTTTAACACAGCTTTTTTTGATCCGGCTGGTGGAGGAGATCCTGTTCTGTATCAACATTTATTTCTTCTTAGAGGGACAAGTGGCGTTTAGCCACACCCTTTTGAGCAATAACAGGTCTGTGATGCCCTTAGATGTCCGGGGCCGCACGCGCGCTACACTGAAGGAATCAGCGTGGATGCTTCCCTGGCCCGAAAGGGTTGGGAAACCCGTTGAATCTCCTTCGTGATAGGGATTGGGGCTTGAAATTCTTCCCCATGAACGAGGAATTCCCAGTAAGCGCGAGTCATAAGCTCGCGTTGATTACGTCCCTGCCCTTTGTACACACCGCCCGTCGCTACTACCGATTGAACGGTTTAGTGAGGGCCTCGAATTGGTCTCGGCCCGCCCTTCACCGGGCGGCGCCGCGGGTCGAGAAGACGCTCGAACTTGATCGTTTAGAGGAAGTAAAAGTCGTAACAAGGTTTCCGTAGGTGAACCTGCGGAAGGATCATTAAAAAAGAACTTTGAAGAGAGAGTTCAACAGTACGTGAAACCGCCTAGAGGTAAACGGGTGGATCCGCAAAGTCGGTCCGCGAAATTCAGCTCGGAAGGCTGGTCGCAGGCGGTAGGTCGAGATCTCTTGCGGACTCTCCTGCTGCTTGTACGCTGGCTTGACGTGTGCACTTTTCGCGGGCAGAGCGCCACGACCGGTTTTTGGGCAGTCAGAAGGCGGCGAGGAAGGTAAGTGGGCGCTTCGGCGTTTACTGTTATAGCCTCGCCTGTCCCGATCTGCTCGAAGACCGAGGAGCCGCCGCTTGGCAATGGGCTATCCTGCTCTCCCGGGGGGTTCGACAGGCAGAGACTGGGAAACCGTGTCTGCCGACCGCCTCTCTGGACGGACGGGGGTGCTTCGAGTCCGCCAAGCATAGGGTCGGTGGCGAATCGGTCGGCACTCCACCCGACCCGTCTTGAAACACGGACCAAGGAGTCTAACATGCGCGCGAGTCGTTGGGTAGTACGAAACCCGAAGGCACAGTGAAAGCGAGGGCCGTCCTTGCGACGTGCTCAGGTGGGATCCTGCGTTCTCAACCGGCGCAAGC
>C.labiosus
ATGTCTCTTTGAAATAAAGAGTCTGGCCTGCCCGGTGACATGTTTAACGGCTGCAGTATCCTGACTGTGCAAAGGTAGCATAATAACTTGCCTTTTAATTGGAGGATAGAATCAATGGCTTGACGAGAGCAAAGCTGTCTTTTTTATTTTTACTAGAATTTATTTTTTAAGTTAAAAAGCTTAAATGTAACTAAAAGACGATAAGACCCTATTGAGCTTAAAAGAAACAAAGTGGTTATTGTATAGATATAATTTTGAGAATTTTAGTTGGGGCGACTGTGGAGTAAAACCTCCGTATTAATTAATGACTATTTCTGATCCATCTTGATAAGTGAATTAGTTACCATAGGGATAACAGCGCACTACTTTTAAGGAGATCATTTTTAAGAGAGATCGCGACCTCGATGTTGGATTAAGTATACTAAAAGGCGCAGAAGCTTTTAAGTTGTCTGTTCGACTATTAAATCCTTggAACTTTATATATTTTGTTTGGGGTATGGGCTGGTTTGGTTGGTACTGCCTTAAGTTTATTAATTCGAGCTGAGCTCGGCCAACCTGGAAGTTTATTGGGTGATGATCAGCTTTATAATGTTATTGTGACTGCTCATGCTTTTGTGATGATTTTTTTTTTTGTGATGCCTATAATAATTGGGGGGTTTGGTAATTGATTGGTTCCATTAATGTTAGGAGCCCCAGACATAGCTTTTCCCCGGTTAAATAACATAAGTTTTTGACTACTTCCTCCGTCTCTTTGTCTTTTATTGGTTTCGGCAGCTGTTGAAAATGGAGTCGGTACAGGCTGGACAGTTTATCCTCCTTTGGCTTCAAACTTAGCTCATGCCGGGGCTTCTGTTGATTTAGCTATTTTTTCTTTGCATCTTGCTGGGGCTTCTTCTATTTTAGGTGCAGTTAATTTTATTACTACTATTATTAATATACGATGGGAAGGAATGCATTTTGAGCGTTTGCCTTTATTTATTTGGTCAGTTAAGATTACAGCTATTCTTTTGTTATTGTCTTTACCTGTTTTAGCTGGGGCTATTACAATGCTATTAACTGACCGAAATTTTAACACAGCTTTTTTTGATCCAGCAGGTGGTGGGGATCCAGTTTTATACCAGCATTTATTTCTTCTTAGAGGGACAAGTGGCGTTTAGCCACACGAGATTGAGCAATAACAGGTCTGTGATGCCCTTAGATGTCCGGGGCCGCACGCGCGCTACACTGAAGGAATCAGCGTGGATGCTTCCCTGGCCCGAAAGGGTTGGGAAACCCGTTGAATCTCCTTCGTGATAGGGATTGGGGCTTGAAATTCTTCCCCATGAACGAGGAATTCCCAGTAAGCGCGAGTCATAAGCTCGCGTTGATTACGTCCCTGCCCTTTGTACACACCGCCCGTCGCTACTACCGATTGAACGGTTTAGTGAGGGCCTCGAATTGGTCTCGGCCCGCCCTTCACCGGGCGGCGCCGTTGGTCGAGAAGACGCTCGAACTTGATCGTTTAGAGGAAGTAAAAGTCGTAACAAGGTTTCCGTAGGTGAACCTGCGGAAGGATCATTAAAAAAGAACTTTGAAGAGAGAGTTCAACAGTACGTGAAACCGCCTAGAGGTAAACGGGTGGATCCGCAAAGTCGGTCCGCGAAATTCAGCTCGGAAGGCTGGTCGCAGGCGGTAGGTCGAGATCTCTTGCGGACTCTCCTGCTGCTTGTACGCTGGCTTGACGTGTGCACTTTTCGCGGGCAGAGCGCCACGACCGGTTTTTGGGCAGTCAGAAGGCGGCGAGGAAGGTAAGTGGGCGCTTCGGCGTTTACTGTTATAGCCTCGCCTGTCCCGATCTGCTCGAAGACCGAGGAGCCGCCGCTTGGCAACGGGCTATCCTGCTCTCCTGGGGGGTTCGACAGGCAGAGACTGGGAAACCGTGTCTGCCGACCGCCTCTCTGGACGAACGGGGGTGCTTCAAGTCCGCCAACCAAAGGGTCGGTGGCGAATCGGTCGGCACTCCACCCGACCCGTCTTGAAACACGGACCAAGGAGTCTAACATGCCCGCGAGTCGTTGGGTAGTACGAAACCCGAAGGCACAGTGAAAGCGAGGGCCGTCCTTGCGACGTGCTCAGGTGGGATCCTGCGTTCTAAACCGATTCAGGC
>C.aurantiacus
ATGTCTCTTTGAAATAGGGAGTCTGGCCTGCCCAGTGACGTGTTTAACGGCTGCAGTATCCTGACTGTGCAAAGGTAGCATAATAACTTGCCTTTTAATTGGAGGATGGAATCAATGGCTTGACGAGAGCAAAGCTGTCTTTTTTATTTTTATTAAAACTTATCTTTTAAGTTAAAAGACTTAAATATAACTAAGGGACGATAAGACCCTATTGAGCTTAAAAGAAATAAAGTTATTGTTGTATAGATGTAATTTTAAGAATTTTGGTTGGGGCGACTACGGAGTAAAACCTCCGGATTGATTAATTTCTATTTTTGATCCATTATGATAAAAGAATTAGTTACCATAGGGATAACAGCGCACTACCTTTAGGGAGATCATTTCTAAAGGAGATCGCGACCTCGATGTTGGATTAAGTATACTGAAAGGCGCAGGAGCTTTTAAGTTGTCTGTTCGACTATTAAATCCTTggAActttGTATATTTTATTTGGAGTCTGGGCTGGGCTAGTTGGTACTTCTCTTAGCTTGTTGATTCGAGCCGAGCTTGGTCAACCTGGGAGTTTGTTAGGAGACGATCAGCtTTATAACGTTATTGTGACTGCCCATGCTTTTGTAATAATTTTTTTTTTcGTTATACCCATAATAATTGGTGGATTCGGGAATTGATTGGTTCCTTTGATGCTGGGGGCTCCTGaTATGGCTTTCCCCCGCTTAAATAACAtGAGTTTTTGGCTACTTCCTcCATCTCTTTGTTTATTATTAATTTCAGCGGCTGTTGAAAATGGTGCTGGTACAGGTTGGACAGTCTACCCTcCACTAGCTTCGAATTTAGCGCATGCCgGAGCTTCTGTGGATTTGGCTATTTTTTcTTTACATCTTGCTGGAGCTTCTTCTaTTTTAGGGGCAGTTAATTTTATTACAACTATTGTTAACATGCGATGACAAGGAATGCATTTTGAGCGATtaTCTTTGTTGATTTGGTCAGTTAAGATTACAGCTATTCTTTTGTTATTATCCTTACCTGTTTTAGCTGGAGCTATTACAATGTTATTAACTGATCGAAATTTTAACTCAGCCAtTTTTGaCcCAGCTGGGgGAGGCGACCCGGTGTTATACCaACATTTaTttCTTCTTAGAGGGACAAGTGGCGTTTAGCCACACGCTTTTGAGCAATAACAGGTCTGTGATGCCCTTAGATGTCCGGGGCCGCACGCGCGCTACACTGAAGGAATCAGCGTGGATGCTTCCCTGGCCCGAAAGGGTTGGGAAACCCGTTGAATCTCCTTCGTGATAGGGATTGGGGCTTGAAATTCTTCCCCATGAACGAGGAATTCCCAGTAAGCGCGAGTCATAAGCTCGCGTTGATTACGTCCCTGCCCTTTGTACACACCGCCCGTCGCTACTACCGATTGAACGGTTTAGTGAGGGCCTCGAATTGGTCTCGGCCCGCCCTTCACCGGGCGGCGCCGCGGGTCGAGAAGACGCTCGAACTTGATCGTTTAGAGGAAGTAAAAGTCGTAACAAGGTTTCCGTAGGTGAACCTGCGGAAGGATCATTAAAAAAGAACTTTGAAGAGAGAGTTCAACAGTACGTGAAACCGCCTAGAGGTAAACGGGTGGATCCGCAAAGTCGGTCCGCGAAATTCAGCTCGGAAGGCTGGTCGCAGGCGGTAGGTCGAGATCTCTTGCGGACTCTCCTGCTGCTTGTACGCTGGCTTGACGTGTGCACTTTTCGCGGGCAGAGCGCCACGACCGGTTTTTGGGCAGTCAGAAGGCGGCGAGGAAGGTAAGTGGGCGCTTCGGCGTTTACCGTTATAGCCTCGCCTGTCCCGATCTGCTCGAAGACCGAGGAGCCGCCGCTTGGCAATGGGCTATCCTGCTCTCCTCGGGGGTTCGACAGGCAGAGACTGGGAGACCGTGTCTGCCGACCGCCTCTGTGGACGGACGGGGGTGCTTCGAGTCCGGCAAGCATAGGGTCGGTGGCGAATCGGTCGGCACTCCACCCGACCCGTCTTGAAACACGGACCAAGGAGTCTAACATGCGCGCGAGTCGTTGGGTAGTACGAAACCCGAAGGCACAGTGAAAGCGAGGGCCGTCCTTGCGACGTGCTCAGGTGGGATCCTGCGTTCTAAACCGGCACAGGC
>C.cantori
ATGTCTCTTTGAAATGAAGAGTCTGGCCTGCCCGGTGACATGTTTAACGGCTGCAGTATCCTGACTGTGCAAAGGTAGCATAATAACTTGCCTTTTAATTGGAGGATGGCATCAATGGCTTGACGAGAGCAAAACTGTCTTTTTTATTTTTACTAGAATTTATCCTTTAAGTTAAAAGACTTAAATATAGCTAAAAGACGATAAGACCCTATTGAGCTTTAAAGAAATAAAGTAGTTATTATGTAGATATAAATTTAAAAATTTTAGTTGGGGCGACTGCGGAGTAAAACCTCCGGATTAATTAATTTCTATTTATGATCCATTTTGATAAATGAATTAGTTACCATAGGGATAACAGCGCACTACTTTTGGGGAGATCATTCCTAAAAGAGATCGCGACCTCGATGTTGGATTAAGTATACTGAAAGGCGCAGAAGCTTTTAAGTTGTCTGTTCGACTATTAAATCCTTggAACTTTGTATATCTTGTTTGGCGTCTGAGCTGGGTTAGTTGGTACTTCTCTTAGCTTGTTAATTCGAGCCGAGCTCGGCCAACCTGGTAGTTTATTAGGAGACGACCAGCTTTATAATGTTATCGTGACCGCTCATGCTTTTGTGATAATTTTTTTTTTCGTTATACCAATAATGATTGGTGGATTTGGAAATTGATTAATTCCCTTGATATTAGGTGCTCCTGATATAGCTTTTCCGCGATTAAATAATATAAGTTTTTGATTGCTTCCGCCATCTCTTTGCCTTTTGTTGGCTTCAGCAGCTGTCGAAAATGGTGCTGGTACAGGTTGAACAGTTTATCCACCTTTAGCTTCTAACTTAGCACATGCCGGGGCCTCTGTTGATTTAGCTATTTTTTCCCTACATCTTGCTGGAGCTTCCTCTATTCTAGGAGCAGCTAACTTTATTACTACTGTTGTTAATATGCGGTGGCAAGGAATACATTTTGAGCGATTACCTTTGTTTATTTGATCAGTTAAAATTACAGCTATTCTCTTGTTATTGTCTTTACCTGTTTTGGCTGGGGCTATTACAATGTTATTAACTGATCGAAACTTTAACACAGCTTTTTTTGATCCAGCAGGTGGAGGAGATCCTGTCTTGTATCAACATCTATTTCTTCTTAGAGGGACAAGTGGCGTTTACCCACCCGACGATGAGCAATAACAGGTTTGTGATGCCCCTAGATGTCGGGGGCCCCACGCGCGGTACACTGAGGGAATCAGCGTGGATGATTCCCTCGCCCGAAAGGGTTGGGAACCCCGTTGAATCTCCTTCGTGATAGGGATTGGGCCTTGAAATTCCTCCCCATGAACGAGGAATTCCCAGTAAGGGGGAGTCATAAGCTCGCGTTGATTAGGTCCCTCCCCTTTGTACACACCGCCGGTCGCTACTACCGATTGAACGGTTTAGTGAGGGCCTCGAATTGGTCTCGGCCCGCCCTTCACCGGGCGGCGGCGGGGGTCGAGAGGACGCTCGAACTTGATCGTTTAGAGGAAGTAAAAGTCGTTACAAGGTTTCCGTAGGTGGACCTGGGGAAGGATCATTAAAAAAGAACTTTGAAGAGAGAGTTCAACAGTACGTGAAACCGCCTAGAGGTAAACGGGTGGATCCGCAAAGTCGGTCCGCGAAATTCAGCTCGGAAGGCTGGTCGCAGGCGGTAGGTCGAGATCTCTTGCGGACTCTCCTGCTGCTTGTACGCTGGCTCGACGTGTGCACTTTTCGCGGGCAGAGCGCCACGACCGGTTTTTGGGCAGTCAGAAGGCGGCGAGGAAGGTAAGTGGGCGCTTCGGCGTTTACCGTTATAGCCTCGCCTGTCCCGATCTGCTCGAAGACCGAGGAGCCGCCGCTTGGCATCGGGCTATCCTGCTCTCCTGGGGGGTTCGACAGGCAGAGACTGGGAGACCGTGTCTGCCGACCGCCTCTCTGGACGGACGGGGGTGCATCAAGTCCGCCAAGCATAGGGTCGGTGGCGAATCGGTCGGCACTCCACCCGACCCGTCTTGAAACACGGACCAAGGAGTCTAACATGCGCGCGAGTCGTTGGGTAGTACGAAACCCGAAGGCACAGTGAAAGCGAGGGCCGTCCTTGCGACGTGCTCAGGTGGGATCCTGCGTTCTAAACCGGCACAGGC
>C.diplochilus
ATGTCTCTTTGGAATAAGGAGTCTGGCCTGCCCGGTGACGTGTTTAACGGCTGCAGTATCCTGACTGTGCAAAGGTAGCATAATAACTTGCCTTTTAATTGGAGGATAGAATCAATGGCTTGACGAGAGCAAAACTGTCTTTTCAATTTTTACTAGAACTTATCTTTTAAGTTAAAAGGCTTAAATGTAACTAAAAGACGATAAGACCCTATTGAGCTTTAAAGAAATAAAATGATTACTATACAAATATAATTTTAAAAATTTTGGTTGGGGCGACTGTGGAGTAAAACCTCCAAATTAACTAACTACTATTTTTGATCCATTTTGATAAATGAATTAGTTACCATAGGGATAACAGCGCACTACTTTTAGGGAGACCATTTCTAAGAGAGATCGCGACCTCGATGTTGGATTAAGTATACTGGAAGGCGCAGAAGCTTTTAAGTTGTCTGTTCGACTATTAAATCCTTggAACTCTATACATTTTGTTTGGAGTTTGAGCTGGGTTAATTGGCACTTCCCTAAGTTTGTTAATTCGAGCTGAATTAGGCCAACCTGGAAGTTTTTTAGGAGATGACCAGCTTTATAATGTTATTGTGACTGCCCATGCTTTTTTAATAAtTTTTTTTTTTGTTATACCTATAATGATTGGCGGGTTTGGAAATTGGTTAATTCCCTTGATATTAGGTGCTCCTGATATAGCTTTTCCACGATTGAATAATATAAGTTTTTGATTGCTTCCGCCGTCTCTTTGTCTTTTGCTAGCTTCAGCAGCTGTCGAGAGTGGTGCTGGCACAGGTTGGACAGTTTATCCACCTTTAGCCTCTAACTTGGCACATGCTGGGGCCTCAGTCGATTTAGCTATTTTTTCTTTGCATCTTGCTGGAGCTTCTTCTATTCTAGGGGCAGCTAATTTCATTACCACTATTATTAACATACGGTGACAAGGAATACATTTTGAGCGGCTACCTTTATTTATTTGATCTGTTAAAATCACGGCTATTCTTTTATTGTTATCTTTGCCTGTTTTAGCTGGAGCTATTACTATGTTGCTAACTGACCGGAATTTTAATACAGCTTTTTTTGACCCAGCTGGTGGAGGAGATCCTGTTTTATACCAACATTTATTTCTTCTTAGAGGGACAAGTGGCGTTTAGCCACCCGAGATTGAGCAATAACAGGTCTGTGATGCCCCTAGATGTCCGGGGCCGCACGCGCGCTACACTGAAGGAATCAGCGTGGATGCTTCCCTGGCCCGAAAGGGTTGGGAAACCCGTTGAATCTCCTTCGTGATAGGGATTGGGGCTTGAAATTCTTCCCCATGAACGAGGAATTCCCAGTAAGCGCGAGTCATAAGCTCGCGTTGATTACGTCCCTGCCCTTTGTACACACCGCCCGTCGCTACTACCGATTGAACGGTTTAGTGAGGGCCTCGAATTGGTCTCGGCCCGCCCTTCACCGGGCGGCGCCGCGGGTCGAGAAGACGCTCGAACTTGATCGTTTAGAGGAAGTAAAAGTCGTAACAAGGTTTCCGTAGGTGAACCTGCGGAAGGATCATTAAAAAAGAACTTTGAAGAGAGAGTTCAACAGTACGTGAAACCGCCTAGAGGTAAACGGGTGGATCCGCAAAGTCGGTCCGCGAAATTCAGCTCGGAAGGCTGGTCGCAGGCGGTAGGTCGAGATCTCTTGCGGACTCTCCTGCTGCTTGTACGCTGGCTCGACGTGTGCACTTTTCGCGGGCAGAGCGCCACGACCGGTTTTTGGGCAGTCAGAAGGCGGCGAGGAAGGTAAGTGGGCGCTTCGGCGTTTACCGTTATAGCCTCGCCTGTCCCGATCTGCTCGAAGACCGAGGAGCCGCCGCTTGGCATCGGGCTATCCTGCTCTCCCGGGGGGTTCGACAGGCAGAGACTGGGAGACCGTGTCTGCCGACCGCCTCTCTGGACGGACGGGGGTGCATCAAGTCCGCCAAGCATAGGGTCGGTGGCGAATCGGTCGGCACTCCACCCGACCCGTCTTGAAACACGGACCAAGGAGTCTAACATGCGCGCGAGTCGTTGGGTAGTACGAAACCCGAAGGCACAGTGAAAGCGAGGGCCGTCCTTGCGACGTGCTCAGGTGGGATCCTGCGTTCTAAACCGTAAACAGC
>C.zebrinus
ATGTCTCTTTGAGATGAAGAGTCTGGCCTGCCCGGTGACATGTTTAACGGCTGCAGTATCCTGACTGTGCAAAGGTAGCATAATAACTTGCCTTTTAATTGGAGGATAGAATCAATGGCTTAACGAGAGTAAAGCTGTCTTTTTTATTTTTGTTAGAATTTATCCTTTAAGTTAAAAGACTTGAATGTGGCTAAAAGACGATAAGACCCTATTGAGCTTTAAAGAAATAAAGTGATTGTTATATAAATATAACTTTAAAAATTTTGGTTGGGGCGACTGTGGAGTAAAACCTCCAAATTAATTAATTTCTATTTATGATCCATTTTGATAAGTGAATTAGTTACCATAGGGATAACAGCGCACTACCTTTAGGGAGACCATTTCTAAGGGAGATCGCGACCTCGATGTTGGATTAAGTATACTAAAAGGCGCAGAAGCTTTTAAGTTGTCTGTTCGACTATTAAATCCTTgggACTTTATATATCTTATTCGGGGTATGAGCTGGCTTAGTTGGTACTTCTCTTAGTTTGTTAATTCGGGCTGAGCTTGGTCAGCCTGGAAGTTTATTAGGAGATGATCAACTTTATAATGTTATTGTGACTGCTCATGCTTTTGTGATGATTTTTTTTTTTGTTATACCTATAATAATTGGTGGATTTGGGAATTGATTAATTCCTTTAATATTAGGCGCCCCTGATATGGCTTTTCCGCGGTTAAATAATATAAGTTTTTGGTTACTTCCGCCATCTCTTTGTCTTTTATTAACTTCGGCAGCTGTTGAGAGTGGTGCTGGTACAGGTTGAACAGTTTATCCACCTTTAGCTTCTAATATAGCACATGCTGGGGCTTCAGTTGACTTAGCTATCTTTTCTTTACATCTTGCTGGAGCTTCTTCTATTTTAGGAGCGGCTAATTTTATTACAACAGTTATTAACATGCGATGACAAGGAATGCATTTTGAGCGATTACCTTTGTTTATTTGATCAGTTAAAATTACAGCTATTCTTCTATTATTGTCTTTACCTGTTTTAGCTGGGGCTATTACTATGTTACTAACTGATCGGAATTTTAATACAGCTTTTTTTGACCCAGCAGGTGGTGGGGATCCTATTTTATATCAACATTTATTTCTTCTTAGAGGGACAAGTGGCGTTTAGCCACACGAGTTTGAGCAATAACAGGTCTGTGATGCCCTTAGATGTCCGGGGCCGCACGCGCGCTACACTGAAGGAATCAGCGTGGATGCTTCCCTGGCCCGAAAGGGTTGGGAAACCCGTTGAATCTCCTTCGTGATAGGGATTGGGGCTTGAAATTCTTCCCCATGAACGAGGAATTCCCAGTAAGCGCGAGTCATAAGCTCGCGTTGATTACGTCCCTGCCCTTTGTACACACCGCCCGTCGCTACTACCGATTGAACGGTTTAGTGAGGGCCTCGAATTGGTCTCGGCCCGCCCTTCACCGGGCGGCGCCGTGGGTCGAGAAGACGCTCGAACTTGATCGTTTAGAGGAAGTAAAAGTCGTAACAAGGTTTCCGTAGGTGAACCTGCGGAAGGATCATTAAAAAAGAACTTTGAAGAGAGAGTTCAACAGTACGTGAAACCGCCTAGAGGTAAACGGGTGGATCCGCAAAGTCGGTCCGCGAAATTCAGCTCGGAAGGCTGGTCGCAGGCGGTAGGTCGAGATCTCTTGCGGACTCTCCTGCTGCTTGTACGCTGGCTCGACGTGTGCACTTTTCGCGGGCAGAGCGCCACGACCGGTTTTTGGGCAGTCAGAAGGCGGCGAGGAAGGTAAGTGGGCGCTTCGGCGTTTACCGTTATAGCCTCGCCTGTCCCGATCTGCTCGAAGACCGAGGAGCCGCCGCTTGGCATCGGGCTATCCTGCTCTCCCGGGGGGTTCGACAGGCAGAGACTGGGAGACCGTGTCTGCCGACCGCCTCTCTGGACGGACGGGGGTGCATCAAGTCCGCCAAGCATAGGGTCGGTGGCGAATCGGTCGGCACTCCACCCGACCCGTCTTGAAACACGGACCAAGGAGTCTAACATGCGCGCGAGTCGTTGGGTAGTACGAAACCCGAAGGCGCAGTGAAAGCGAGGGCCGTCCTTGCGACGTGCTCAGGTGGGATCCTGCGTTCTCAACCGGCGCAGGC
>C.malayanus
ATGTCTCTTTGTAATAAGGAGTCTGGCCTGCCCGGTGACATGTTTAACGGCTGCAGTATCCTGAATGTGCAAAGGTAGCATAATAACTTGCCTTTTAATTAGAGGATAGAATCAACGGCTTGACGAGAGCAAAGCTGTCTTTTTTATTTTTACTAGAATTTATCTTTTAAGTTAAAAGGCTTAAATATAATTAAAAGACGATAAGACCCTATTGAGCTTTAAAGAAATAAAATAATTGTTGTATAGATGTAGTTTTAAGAATTTTGGTTGGGGCGACTGCGGAGTAAAACCTCCGTGATAATTAACTTCTATTTTTGATCCATTTTGATAAAGGAATTAGTTACCATAGGGATAACAGCGCACTGCTCTTAGGAAGACCATTTTTAAGAGAGATCGCGACCTCGATGTTGGATTAAGTATACTGAAAGGCGCAGAAGCTTTTAAGTTGTCTGTTCGACTATTAAACCCTTggGACTTTATATATTTTATTTGGGGTTTGGGCGGGGCTGGTTGGTACTGCATTAAGTTTGTTGATTCGGGCTGAGCTTGGTCAACCTGGGAGTTTATTAGGAGATGATCAGCTTTATAATGTTATTGTCACCGCTCATGCTTTTGTAATAATTTTTTTTTTTGTTATACCAATAATAATTGGGGGATTTGGGAATTGACTAGTTCCTTTGATGTTGGGGGCCCCAGATATGGCTTTTCCGCGATTAAATAATATGAGTTTTTGGTTGCTTCCACCATCTCTTTGCCTTTTACTGGCCTCAGCGGCTGTTGAAAGCGGAGCTGGTACAGGTTGAACGGTTTATCCTCCTTTAGCTTCAAATTTAGCTCATGCTGGAGCTTCAGTTGATCTAGCTATTTTTTCCCTACATCTTGCTGGAGCCTCTTCCATTCTTGGAGCAGTTAATTTTATTACTACTATTATTAATATGCGGTGGCAGGGGATGCATTTCGAACGTTTATCTTTATTTATTTGATCAGTTAAGATTACGGCTATTCTTTTATTGTTATCTTTGCCTGTTTTAGCCGGAGCTATTACAATGTTATTAACCGACCGAAATTTTAATACGACTTTCTTTGATCCTGCGGGAGGAGGAGATCCTGTTTTATACCAACATTTGTTTCTTCTTAGAGGGACAAGTGGCGTTTAGCCACCCGAGATTGAGCAATAACAGGTCTGTGATGCCCTTAGATGTCCGGGGCCGCACGCGCGCTACACTGAAGGAATCCGCGTGGATGCTTCCCTGGCCCGAAAGGGTTGGGAAACCCGTTGAATCTCCTTCCTGATAGGGATTGGGGCTTGAAATTTTTCCCCATGAACGAGGAATTCCCAGTAAGCGCGAGTCATAAGCTCGCGTTGATTACGTCCCTGCCCTTTGTACACACCGCCCGTCGCTACTACCGATTGAACGGTTTAGTGAGGGCCTCGAATTGGTCTCGGCCCGCCCTTCACCGGGGGGCGCCGCGGGTCGAGAAGACGCTCGAACTTGATCGTTTAGAGGAAGTAAAAGTCGTAACAAGGTTTCCGTAGGTGAACCTGCGGAAGGATCATTAAAAAAGAACTTTGAAGAGAGAGTTCAACAGTACGTGAAACCGCCTAGAGGTAAACGGGTGGATCCGCAAAGTCGGTCCGCGAAATTCAGCTCGGAAGGCTGGTCGCAGGCGGTAGGTCGAGATCTCTTGCGGACTCTCCTGCTGCTTGTACGCTGGCTTGACGTGTGCACTTTTCGCGGGCAGAGCGCCACGACCGGTTTTTGGGCAGTCAGAAGGCGGCGAGGAAGGTAAGTGGGCGCTTCGGCGTTTACTGTTATAGCCTCGCCTGTCCCGATCTGCTCGAAGACCGAGGAGCCGCCGCTTGGCAATGGGCTATCCTGCTCTCCTTGGGGGTTCGACAGGCAGAGACTGGGAAACCGTGTCTGCCGACCGCCTCTATCGACGGACGGGGGTGCTTCAAGTCCGCCAACCAAAGGGTCGTTGGCCAATCCGTCGGCACTCCACCCGACCCGTCTTGAAACACGGACCAAGGAGTCTAACATGCGCGCGAGTCGTTGGGTAGTACGAAACCCGAAGGCACAGTGAAAGCGAGGGCCGTCCTTGCGACGTGCTCAGGTGGGATCCTGCCTTCTAAACCGGCGAAGGC
>C.pfeifferi
ATGTCTCTTTGAAATAGGGAGTCTGGCCTGCCCGGTGACGTGTTTAACGGCTGCAGTATCCTGACTGTGCAAAGGTAGCATAATAACTTGCCTTTTAATTGGAGGATAGAATCAATGGCTTGACGAGAGCAAAGCTGTCTTTTTTGTTTTTGTTAGAATTTATTTTTTAAGTTAAAAAGCTTAAATATAATTAAAAGACGATAAGACCCTATTGAGCTTTAAAGGAATAAAGTGGTTATTATATAGATACAAATTTAAAAATTTTGGTTGGGGCGACCGCGGAGTAAAACCTCCGGACTAATTAATTTCTGTTTTTGATCCATTTTGATAAGTGAATTAGTTACCATAGGGATAACAGCGCACTGTTCTTAGGGAGATCATTTCTAAGGGAGATCGCGACCTCGATGTTGGATTAAGCATACTAGAAGGCGCAGAAGCTTTTAAGTTGTCTGTTCGACTATTAAATCCTTggGACTTTATATATTTTGTTTGGGGTTTGGGCTGGTTTAGTTGGCACTGCTCTAAGTTTACTAATTCGGGCTGAGCTTGGTCAACCTGGGAGTTTGTTGGGGGATGATCAGCTTTATAACGTTATTGTAACTGCTCATGCTTTTGTAATGATTTTTTTTTTCGTGATACCCATGATAATTGGTGGGTTTGGTAATTGACTAGTTCCTTTAATATTGGGGGCTCCAGATATGGCCTTTCCTCGCTTAAATAATATGAGTTTTTGGTTACTCCCGCCTTCTCTCTGTCTTTTATTAGCTTCAGCAGCCGCTGAAAGCGGAGCTGGTACAGGCTGAACAGTTTATCCCCCGTTGGCTTCGAATTTAGCTCATGCTGGAGCTTCTGTTGATTTGGCTATTTTTTCTTTGCATCTTGCTGGGGCTTCTTCTATTTTAGGGGCGGTTAATTTTATTACTACTATTATTAATATACGATGGCAAGGAATGCATTTTGAACGTTTACCTTTGTTTATTTGGTCGGTTAAAATTACAGCTATTCTTTTATTACTGTCTCTACCTGTCTTAGCGGGAGCTATTACAATATTATTAACTGACCGAAATTTTAATACAGCTTTTTTTGACCCGGCGGGTGGTGGGGATCCTGTTTTGTATCAGCATCTATTTCTTCTTAGAGGGACAAGTGGCGTTCAGCCACAAGAGATCGAGCAATAACAGGTCTGTGATGCCCTTAGATGTCCGGGGCCGCACGCGCGCTACACTGAAGGAATCAGCGTGGATGCTTCCCTCGCCCGAGAGGGTTGGGACACCCGTTGAATCTCCTTCGTGATAGGGATTGGGGCTTGAAATTTCTCCCCATGAGCGAGGAATTCCCAGTGAGCGCGAGTCATACGCTCGCGTTGATTACGTCCCTGCCGTTTGTACACACCGCCCGTCGCTACTACCGATTGAACGGTTGAGTGAGGGCCTCGAATTGGTCTCGGCCCTCCTTTCAGCGGGGGGCGGGGTGGGTCGAGAAGACGCTCGAACTTGATCGTTGAGAGGAAGTAAAAGTCGTAACAAGGTTTCCGTAGGTGAACCTGGGGAAGGATCATTAAAAAAGAACTTTGAAGAGAGAGTTCAACAGTACGTGAAACCGCCTAGAGGTAAACGGGTGGATCCGCAAAGTCGGTCCGCGAAATTCAGCTCGGAAGGCTGGTCGCAGGCGGTAGGTCGAGATCTCTTGCGGACTCTCCTGCTGCTTGTACGCTGGCTTGACGTGTGCACTTTTCGCGGGCAGAGCGCCACGACCGGTTTTTGGGCAGTCAGAAGGCGACGAGGAAGGTAAGTGGGCGCTTCGGCGTTTACTGTTATAGGCTCGTTTGTCCCGATCTGCTCGAAGACCGAGGAGCCGCCGCTTGGCAATGGGCTATCCTGCTCTCCCTGGGGGTTCGACAGGCAGAGACTGGGAAACCGTGTCTGCCGACCGCCTCTCCGGACGGACGGGGGTGCTTTCAGTCCGCCAAGCATAGGGTCGGTGGCGAATCGGTCGGCACTCCACCCGACCCGTCTTGAAACACGGACCAAGGAGTCTAACATGCGCGCGAGTCGTTGGGTAGTACGAAACCCCAAGGCACAGTGAAAGCCAGGGGCGTCCTTGCGAAGTGCTCAGGTGGGATCCTGCGTTCTCAACCGGCGAAAGC
>C.expansus
ATGTCTCTCTGAAATAGGGAGTCTGGCCTGCCCGGTGACATGTTTAACGGCTGCAGTATCCTGACTGTGCAAAGGTAGCATAATAACTTGTCTTTTAATTGGAGGATAGAATCAATGGCTTGACGAGAGCAAAACTGTCTTTTTTATTTTTATTAGAATTTATCTTTTAAGTTAAAAGACTTAAATATAGCTAAAAGACGATAAGACCCTATTGAGCTTTAAAGAAATAAAATAATTACTATAGAGATATAAGATTAAGAATTTTAGTTGGGGCGACTGAGGAGTAAAACCTCCTAATTAATTAATTTCTATTTATGATCCATTTTGATAAATGAGTTAGTTACCATAGGGATAACAGCGCACTACTTTTGGGGAGACCATTCCTAAGAGAGATCGCGACCTCGATGTTGGATTAAGTATACTAAAGGGCGCAGAAGCTTTTAAGTTGTCTGTTCGACTATTAAATTCTTggGACTTTGTATATTCTGTTTGGTGTCTGAGCTGGGCTAGTTGGTACTTCTCTTAGCTTGTTAATTCGAGCTGAGCTTGGTCAGCCTGGGAGTTTATTAGGGGATGACCAGCTCTATAATGTTATTGTGACTGCTCACGCTTTTGTGATGATTTTTTTTTTTGTTATACCCATAATAATTGGGGGATTTGGAAATTGATTAATTCCCCTGATATTAGGTGCTCCTGATATAGCTTTCCCGCGATTAAATAATATAAGTTTTTGGCTGCTCCCACCATCCCTTTGTCTTCTGTTAGCTTCAGCAGCTGTTGAGAATGGTGCTGGTACAGGTTGAACAGTTTACCCACCTTTAGCCTCTAATTTAGCCCATGCTGGGGCTTCAGTTGATTTGGCTATTTTTTCTTTGCATCTTGCTGGAGCTTCTTCTATTTTGGGAGCAGCCAATTTTATTACTACTATTGTAAACATACGATGGCAAGGAATACATTTTGAGCGATTACCTTTATTTATTTGATCAGTTAAAATTACAGCCATTCTTTTATTATTGTCCTTACCTGTTTTAGCTGGGGCTATCACTATGTTATTAACTGACCGAAATTTTAACACGGCTTTTTTTGACCCAGCAGGGGGAGGAGATCCTGTTTTATACCAGCATTTATTTCTTCTTAGAGGGACAAGTGGCGTTTAGCCACACGAGATTGAGCAATAACAGGTCTGTGATGCCCTTAGATGTCCGGGGCCGCACGCGCGCTACACTGAAGGAATCAGCGTGGATGCTTCCCTGGCCCGAAAGGGTTGGGAAACCCGTTGAATCTCCTTCGTGATAGGGATTGGGGCTTGAAATTCTTCCCCATGAACGAGGAATTCCCAGTAAGCGCGAGTCATAAGCTCGCGTTGATTACGTCCCTGCCCTTTGTACACACCGCCCGTCGCTACTACCGATTGAACGGTTTAGTGAGGGCCTCGAATTGGTCTCGGCCCGCCCTTCACCGGGCGGCGCCGCGGGTCGAGAAGACGCTCGAACTTGATCGTTTAGAGGAAGTAAAAGTCGTAACAAGGTTTCCGTAGGTGAACCTGCGGAAGGATCATTAAAAAAGAACTTTGAAGAGAGAGTTCAACAGTACGTGAAACCGCCTAGAGGTAAACGGGTGGATCCGCAAAGTCGGTCCGCGAAATTCAGCTCGGAAGGCTGGTCGCAGGCGGTAGGTCGAGATCTCTTGCGGACTCTCCTGCTGCTTGTACGCTGGCTCGACGTGTGCACTTTTCGCGGGCAGAGCGCCACGACCGGTTTTTGGGCAGTCAGAAGGCGGCGAGGAAGGTAAGTGGGCGCTTCGGCGTTTACTGTTATAGCCTCGCCTGTCCCGATCTGCTCGAAGACCGAGGAGCCGCCGCTTGGCAACGGGCTATCCTGCTCTCCTGGGGGGTTCGACAGGCAGAGACTGGGAGACCGTGTCTGCCGACCGCCTCTCTGGACGGACGGGGGTGCATCAAGTCCGCCAAGCATAGGGTCGGTGGCGAATCGGTCGGCACTCCACCCGACCCGTCTTGAAACACGGACCAAGGAGTCTAACATGCGCGCGAGTCGTTGGGTAGTACGAAACCCGAAGGCACAGTGAAAGCGAGGGCCGTCCTTGCGACGTGCTCAGGTGGGATCCTGCGTTCTCAACCGGCACAGGA
>C.fulguratus_CladeC_CS1_1
ATGTCTCTTTGAGATAAAGAGTCTGACCTGCCCGGTGACGTGTTTAACGGCTGCAGTATCCTGACTGTGCAAAGGTAGCATAATAATTTGTCTTTTAATTGGAGGATGGAATCAACGGCCTGACGAGAGCAAAGCTGTCTTTTTTATTTTTGATAGAATTTATCTTTTAAGTTAAAAGGCTTAAATATAACTAAAAGACGATAAGACCCTATTGAGCTTTAAAAAAATAAAATGTTTATTGTACAGATACAATTTTAAAAATTTTGGTTGGGGCGACTGCGGAATAAAACCTCCGGATTAGCTAATTTCTATTTTTGATCCATTTTGATAAGAGAATTAGTTACCATAGGGATAACAGCGCACTGCTTTTAGGAAGATCATTTCTAAAAAAGATCGCGACCTCGATGTTGGATTAAGTATACTAAAAGGCGCAGAAGCTTTTAAGTTGTCTGTTCGACTATTAAATCCTTgGgacTTtaTATaTTTtaTTtgGAGTGTGAGCTgGTCTTGTTGGTACTGCCTTAAGGcTATTAATTCGAGCTGAGCTTGGCCAACCTGGGAGTtTGCTAGGAGATGATCAGCTCTATAATGTCATTGTGACTGCTCATGCTTTTGTAATGATTTTTTTTTTTGTTATACCTATAATGATCGGTGGATTTGGTAATTGATTGGTTCCCCTGATGTTAGGAGCTCCGGATATGGCTTTTCCACGATTAAATAATATAAGTTTTTGGTTACTTCCTCCATCTCTTTGTCTTTTGTTAGCTTCAGCGGCTGTTGAAACTGGAGCTGGTACAGGTTGAACAGTTTATCCTCCATTAGCCTCAAAcTTAGCTCATTCTGGAGCTTCTGTTGATTTGGCTATTTTTTCTTTGCATCTTGCtGGAGCTTCTTCTATTCTAGGTGCAGTTAATTTTATTACTACTATTATTAATATGCGATGACAGGGCATACATTTTGAGCGCTTACCTTTATTTATTTGATCAGTTAAAATTACAGCTATTCTTTTGTTACTATCTTTACCTGTTTTGGCTGGAGCTATTACTATATTGTTAACTGACCGAAATTTtAACACAGCTTTTTTTGATCCAGCTGGCGGGGGAGATCCTGTGTTGTATCAACATTTATttCTTCTTAGAGGGACAAGTGGCGTTTAGCCACCCGAGATTGAGCAATAACAGGTCTGTGATGCCCTTAGATGTCCGGGGCCGCACGCGCGCTACACTGAAGGAATCAGCGTGGATGCTTCCCTGGCCCGAAAGGGTTGGGAAACCCGTTGAATCTCCTTCGTGATAGGGATTGGGGCTTGAAATTCTTCCCCATGAACGAGGAATTCCCAGTAAGCGCGAGTCATAAGCTCGCGTTGATTACGTCCCTGCCCTTTGTACACACCGCCCGTCGCTACTACCGATTGAACGGTTTAGTGAGGGCCTCGAATTGGTCTCGGCCCGCCCTTCACCGGGCGGCGCCGCGGGTCGAGAAGACGCTCGAACTTGATCGTTTAGAGGAAGTAAAAGTCGTAACAAGGTTTCCGTAGGTGAACCTGCGGAAGGATCATTAAAAAAGAACTTTGAAGAGAGAGTTCAACAGTACGTGAAACCGCCTAGAGGTAAACGGGTGGATCCGCAAAGTCGGTCCGCGAAATTCAGCTCGGAAGGCTGGTCGCAGGCGGTAGGTCGAGATCTCTTGCGGACTCTCCTGCTGCTTGTACGCTGGCTTGACGTGTGCACTTTTCGCGGGCAGAGCGCCACGACCGGTTTTTGGGCAGTCAGAAGGCGGCGAGGAAGGTAAGTGGGCGCTTCGGCGTTTACTGTTATAGCCTCGCTTGTCCCGATCTGCTCGAAGACCGAGGAGCCGCCGCTTGGCAATGGGCTATCCTGCTCTCCTGGGGGGTTCGACAGGCAGAGACTGGGAAACCGTGTCTGCCGACCGCCTCTCCGGACGGACGGGGGTGCTTCGAGTCCGCCAAGCATAGGGTCGGTGGCGAATCGGTCGGCACTCCACCCGACCCGTCTTGAAACACGGACCAAGGAGTCTAACATGCGCGCGAGTCGTTGGGTAGTACGAAACCCGAAGGCACAGTGAAAGCGAGGGCCGTCCTTGCGACGTGCTCAGGTGGGATCCTGCGTTCTAAACCGGCGCAGGC
>C.fulguratus_CladeC_CS1_2
ATGTCTCTTTGAGATAAAGAGTCTGACCTGCCCGGTGACGTGTTTAACGGCTGCAGTATCCTGACTGTGCAAAGGTAGCATAATAATTTGTCTTTTAATTGGAGGATGGAATCAACGGCCTGACGAGAGCAAAGCTGTCTTTTTTATTTTTGATAGAATTTATCTTTTAAGTTAAAAGGCTTAAATATAACTAAAAGACGATAAGACCCTATTGAGCTTTAAAAAAATAAAATGTTTATTGTACAGATACAATTTTAAAAATTTTGGTTGGGGCGACTGCGGAATAAAACCTCCGGATTAGCTAATTTCTATTTTTGATCCATTTTGATAAGAGAATTAGTTACCATAGGGATAACAGCGCACTGCTTTTAGGAAGATCATTTCTAAAAAAGATCGCGACCTCGATGTTGGATTAAGTATACTAAAAGGCGCAGAAGCTTTTAAGTTGTCTGTTCGACTATTAAATCCTTgGgacTTtaTATaTTTtaTTtgGAGTGTGAGCTgGTCTTGTTGGTACTGCCTTAAGGcTATTAATTCGAGCTGAGCTTGGCCAACCTGGGAGTtTGCTAGGAGATGATCAGCTCTATAATGTCATTGTGACTGCTCATGCTTTTGTAATGATTTTTTTTTTTGTTATACCTATAATGATCGGTGGATTTGGTAATTGATTGGTTCCCTTGATGTTAGGAGCTCCaGATATGGCTTTTCCACGATTAAATAATATAAGTTTTTGGTTACTTCCTCCATCTCTTTGTCTTTTGTTAGCTTCAGCGGCTGTTGAAACTGGAGCTGGTACAGGTTGAACAGTTTATCCTCCATTAGCCTCAAAcTTAGCTCATTCTGGAGCTTCTGTTGATTTGGCTATTTTTTCTTTGCATCTTGCtGGAGCTTCTTCTATTCTAGGTGCAGTTAATTTTATTACTACTATTATTAATATGCGATGACAGGGCATACATTTTGAGCGCTTACCTTTATTTATTTGATCAGTTAAAATTACAGCTATTCTTTTGTTACTATCTTTACCTGTTTTGGCTGGAGCTATTACTATATTGTTAACTGACCGAAATTTtAACACAGCTTTTTTTGATCCAGCTGGCGGaGGAGATCCTGTGTTGTATCAACATTTATttCTTCTTAGAGGGACAAGTGGCGTTTAGCCACCCGAGATTGAGCAATAACAGGTCTGTGATGCCCTTAGATGTCCGGGGCCGCACGCGCGCTACACTGAAGGAATCAGCGTGGATGCTTCCCTGGCCCGAAAGGGTTGGGAAACCCGTTGAATCTCCTTCGTGATAGGGATTGGGGCTTGAAATTCTTCCCCATGAACGAGGAATTCCCAGTAAGCGCGAGTCATAAGCTCGCGTTGATTACGTCCCTGCCCTTTGTACACACCGCCCGTCGCTACTACCGATTGAACGGTTTAGTGAGGGCCTCGAATTGGTCTCGGCCCGCCCTTCACCGGGCGGCGCCGCGGCTCGAGAAGACGCTCGAACTTGATCGTTTAGAGGAAGTAAAAGTCGTAACAAGGTTTCCGTAGGTGAACCTGCGGAAGGATCATTAAAAAAGAACTTTGAAGAGAGAGTTCAACAGTACGTGAAACCGCCTAGAGGTAAACGGGTGGATCCGCAAAGTCGGTCCGCGAAATTCAGCTCGGAAGGCTGGTCGCAGGCGGTAGGTCGAGATCTCTTGCGGACTCTCCTGCTGCTTGTACGCTGGCTTGACGTGTGCACTTTTCGCGGGCAGAGCGCCACGACCGGTTTTTGGGCAGTCAGAAGGCGGCGAGGAAGGTAAGTGGGCGCTTCGGCGTTTACTGTTATAGCCTCGCTTGTCCCGATCTGCTCGAAGACCGAGGAGCCGCCGCTTGGCAATGGGCTATCCTGCTCTCCTGGGGGGTTCGACAGGCAGAGACTGGGAAACCGTGTCTGCCGACCGCCTCTCCGGACGGACGGGGGTGCTTCAAGTCCGCCAAGCATAGGGTCGGTGGCGAATCGGTCGGCACTCCACCCGACCCGTCTTGAAACACGGACCAAGGAGTCTAACATGCGCGCGAGTCGTTGGGTAGTACGAAACCCGAAGGCACAGTGAAAGCGAGGGCCGTCCTTGCGACGTGCTCAGGTGGGATCCTGCGTTCTAAACCGGCGCAGGC
>C.fulguratus_CladeC_RK2_1
ATGTCTCTTTGAGATAAAGAGTCTGACCTGCCCGGTGACGTGTTTAACGGCTGCAGTATCCTGACTGTGCAAAGGTAGCATAATAATTTGTCTTTTAATTGGAGGATGGAATCAACGGCCTGACGAGAGCAAAGCTGTCTTTTTTATTTTTGATAGAATTTATCTTTTAAGTTAAAAGGCTTAAATATAACTAAAAGACGATAAGACCCTATTGAGCTTTAAAAAAATAAAATGTTTATCATGCAGATACAATTTTAAAAATTTTGGTTGGGGCGACTGCGGAATAAAACCTCCGGATTAGCTAATTTCTATTTTTGATCCATTTTGATAAGAGAATTAGTTACCATAGGGATAACAGCGCACTGCTTTTAGGAAGATCATTCCTAAGAAAGATCGCGACCTCGATGTTGGATTAAGTATACTAAAGGGCGCAGAAGCTTTTAAGTTGTCTGTTCGACTATTAAATCCTTgggACTTTATATATTTTATTTGGAGTaTGAGCTGGTCTTGTTGGTACTGCCTTAAGGCTATTAATTCGAGCTGAGCTTGGCCAACCTGGGAGTTTGCTAGGAGATGATCAGCTCTATAATGTCATTGTGACTGCTCATGCTTTTGTAATGATTTTTTTTTTTGTTATACCTATAATGATCGGTGGATTTGGTAATTGATTGGTTCCCTTAATGTTAGGAGCTCCAGATATGGCTTTTCCACGATTAAATAATATAAGTTTTTGGTTACTTCCTCCATCTCTTTGTCTTTTGTTAGCTTCAGCGGCTGTTGAAACTGGAGCTGGTACAGGTTGAACAGTtTATCCTCCATTAGCCTCAAACTTAGCTCATTCTGGAGCTTCTGTTGATTTGGCTATTTTTTCTTTGCATCTTGCtGGAGCTTCTTCTATTCTAGGTGCAGTTAATTTTATTACTACTATTATTAATATGCGATGACAGGGCATGCATTTTGAGCGCTTACCTTTATTTATTTGATCAGTTAAAATTACAGCTATTCTTTTGTTGCTATCTTTACCTGTTTTAGCTGGAGCTATTACTATACTGTTAACTGACCGAAATTTTAACACAGCTTTTTTTGATCCTGCTGGGGGAGGAGATCCTGTGTTGTATCAACATTTATTTCTTCTTAGAGGGACAAGTGGCGTTTAGCCACCCGAGATTGAGCAATAACAGGTCTGTGATGCCCTTAGATGTCCGGGGCCGCACGCGCGCTACACTGAAGGAATCAGCGTGGATGCTTCCCTGGCCCGAAAGGGTTGGGAAACCCGTTGAATCTCCTTCGTGATAGGGATTGGGGCTTGAAATTCTTCCCCATGAACGAGGAATTCCCAGTAAGCGCGAGTCATAAGCTCGCGTTGATTACGTCCCTGCCCTTTGTACACACCGCCCGTCGCTACTACCGATTGAACGGTTTAGTGAGGGCCTCGAATTGGTCTCGGCCCGCCCTTCACCGGGCGGCGCCGCGGGTCGAGAAGACGCTCGAACTTGATCGTTTAGAGGAAGTAAAAGTCGTAACAAGGTTTCCGTAGGTGAACCTGCGGAAGGATCATTAAAAAAGAACTTTGAAGAGAGAGTTCAACAGTACGTGAAACCGCCTAGAGGTAAACGGGTGGATCCGCAAAGTCGGTCCGCGAAATTCAGCTCGGAAGGCTGGTCGCAGGCGGTAGGTCGAGATCTCTTGCGGACTCTCCTGCTGCTTGTACGCTGGCTTGACGTGTGCACTTTTCGCGGGCAGAGCGCCACGACCGGTTTTTGGGCAGTCAGAAGGCGGCGAGGAAGGTAAGTGGGCGCTTCGGCGTTTACTGTTATAGCCTCGCTTGTCCCGATCTGCTCGAAGACCGAGGAGCCGCCGCTTGGCAATGGGCTATCCTGCTCTCCTGGGGGGTTCGACAGGCAGAGACTGGGAAACCGTGTCTGCCGACCGCCTCTCCGGACGGACGGGGGTGCTTCGAGTCCGCCAAGCATAGGGTCGGTGGCGAATCGGTCGGCACTCCACCCGACCCGTCTTGAAACACGGACCAAGGAGTCTAACATGCGCGCGAGTCGTTGGGTAGTACGAAACCCGAAGGCACAGTGAAAGCGAGGGCCGTCCTTGCGACGTGCTCAGGTGGGATCCTGCGTTCTAAACCGGCGCAGGC
>C.fulguratus_CladeC_RK2_2
ATGTCTCTTTGAGATAAAGAGTCTGACCTGCCCGGTGACGTGTTTAACGGCTGCAGTATCCTGACTGTGCAAAGGTAGCATAATAATTTGTCTTTTAATTGGAGGATGGAATCAACGGCCTGACGAGAGCAAAGCTGTCTTTTTTATTTTTGATAGAATTTATCTTTTAAGTTAAAAGGCTTAAATATAACTAAAAGACGATAAGACCCTATTGAGCTTTAAAAAAATAAAATGCTTATTATGCAGATACAATTTTAAAAATTTTGGTTGGGGCGACTGCGGAATAAAACCTCCGGATTAGCTAATTTCTGTTTTTGATCCATTTTGATAAGAGAATTAGTTACCATAGGGATAACAGCGCACTGCTTTTAGGAAGATCATTCCTAAGAAAGATCGCGACCTCGATGTTGGATTAAGTATACTAAAGGGCGCAGAAGCTTTTAAGTTGTCTGTTCGACTATTAAATCCTTgggACTTTATATATTTTATTTGGAGTaTGAGCTGGTCTTGTTGGTACTGCCTTAAGGCTATTAATTCGAGCTGAGCTTGGCCAACCTGGGAGTTTGCTAGGAGATGATCAGCTCTATAATGTCATTGTGACTGCTCATGCTTTTGTAATGATTTTCTTTTTTGTTATACCTATAATGATCGGTGGATTTGGTAATTGATTGGTTCCCTTAATGTTAGGAGCTCCAGATATGGCTTTTCCACGATTAAATAATATAAGTTTTTGGTTACTTCCTCCATCTCTTTGTCTCTTGTTAGCTTCAGCGGCTGTTGAAACTGGAGCTGGTACAGGTTGAACAGTtTATCCTCCATTAGCCTCAAACTTAGCTCATTCTGGAGCTTCTGTTGATTTGGCTATTTTTTCTTTGCATCTTGCtGGAGCTTCTTCTATTCTAGGTGCAGTTAATTTTATTACTACTATTATTAATATGCGATGACAGGGCATGCATTTTGAGCGCTTACCTTTATTTATTTGATCAGTTAAAATTACAGCTATTCTTTTGTTACTGTCTTTACCTGTTTTAGCTGGAGCTATTACTATAtTGTTAACTGACCGAAATTTTAACACAGCTTTTTTTGATCCTGCTGGGGGAGGAGATCCTGTGTTGTATCAACATTTATTTCTTCTTAGAGGGACAAGTGGCGTTTAGCCACCCGAGATTGAGCAATAACAGGTCTGTGATGCCCTTAGATGTCCGGGGCCGCACGCGCGCTACACTGAAGGAATCAGCGTGGATGCTTCCCTGGCCCGAAAGGGTTGGGAAACCCGTTGAATCTCCTTCGTGATAGGGATTGGGGCTTGAAATTCTTCCCCATGAACGAGGAATTCCCAGTAAGCGCGAGTCATAAGCTCGCGTTGATTACGTCCCTGCCCTTTGTACACACCGCCCGTCGCTACTACCGATTGAACGGTTTAGTGAGGGCCTCGAATTGGTCTCGGCCCGCCCTTCACCGGGCGGCGCCGCGGGTCGAGAAGACGCTCGAACTTGATCGTTTAGAGGAAGTAAAAGTCGTAACAAGGTTTCCGTAGGTGAACCTGCGGAAGGATCATTAAAAAAGAACTTTGAAGAGAGAGTTCAACAGTACGTGAAACCGCCTAGAGGTAAACGGGTGGATCCGCAAAGTCGGTCCGCGAAATTCAGCTCGGAAGGCTGGTCGCAGGCGGTAGGTCGAGATCTCTTGCGGACTCTCCTGCTGCTTGTACGCTGGCTTGACGTGTGCACTTTTCGCGGGCAGAGCGCCACGACCGGTTTTTGGGCAGTCAGAAGGCGGCGAGGAAGGTAAGTGGGCGCTTCGGCGTTTACTGTTATAGCCTCGCTTGTCCCGATCTGCTCGAAGACCGAGGAGCCGCCGCTTGGCAATGGGCTATCCTGCTCTCCTGGGGGGTTCGACAGGCAGAGACTGGGAAACCGTGTCTGCCGACCGCCTCTCCGGACGGACGGGGGTGCTTCGAGTCCGCCAAGCATAGGGTCGGTGGCGAATCGGTCGGCACTCCACCCGACCCGTCTTGAAACACGGACCAAGGAGTCTAACATGCGCGCGAGTCGTTGGGTAGTACGAAACCCGAAGGCACAGTGAAAGCGAGGGCCGTCCTTGCGACGTGCTCAGGTGGGATCCTGCGTTCTAAACCGGCGCAGGC
>C.fulguratus_CladeC_VS3_1
ATGTCTCTTTGAGATAAAGAGTCTGACCTGCCCGGTGACGTGTTTAACGGCTGCAGTATCCTGACTGTGCAAAGGTAGCATAATAATTTGTCTTTTAATTGGAGGATGGAATCAACGGCCTGACGAGAGCAAAGCTGTCTTTTTTATTTTTGATAGAATTTATCTTTTAAGTTAAAAGGCTTAAATATAACTAAAAGACGATAAGACCCTATTGAGCTTTAAAAAAATAAAATGTTTATTATGCAGATACAATTTTAAAAATTTTGGTTGGGGCGACTGCGGAATAAAACCTCCGGATTAGCTAATTTCTATTTTTGATCCATTTTGATAAGAGAATTAGTTACCATAGGGATAACAGCGCACTGCTTTTAGGAAGATCATTCCTAAGAAAGATCGCGACCTCGATGTTGGATTAAGTATACTAAAAGGCGCAGAAGCTTTTAAGTTGTCTGTTCGACTATTAAATCCTTGGGACTTTATATATtTTATTTGGAGTATGAGCTGGTCTTGTTGGTACTGCCTTAAGGCTATTAATTCGAGCTGAGCTTGGCCAACCTGGGAGTTTGCTAGGAGATGATCAGCTCTATAATGTCATTGTGACTGCTCATGCTTTTGTAATGATTTTTTTTTTTGTTATACCTATAATGATCGGTGGATTTGGTAATTGATTGGTTCCCTTAATGTTAGGAGCTCCGGATATGGCtTTTCCACGATTAAATAATATAAGTTTTTGGTTACTTCCTCCATCTCTTTGTCTTTTGTTAGCTTCAGCGGCTGTTGAAACTGGAGCTGGTACAGGTTGAACAGTTTATCCTCCATTAGCCTCAAACTTAGCTCATTCTGGAGCTTCTGTTGATTTGGCTATTTTTTCTTTGCATCTTGCTGGAGCTTCTTCTATTCTAGGTGCAGTTAATTTTATTACTACTATTATTAATATGCGATGACAGGGTATACATTTTGAGCGCTTACCTTTATTTATTTGATCAGTTAAAATTACAGCTATTCTTtTGTTACTATCTTTACCTGTTTTGGCTGGAGCTATTACTATACTGTTAACTGACCGAAATTTTAACACAGCTTTTTTTGATCCAGCTGGCGGAGGAGATCCTGTGTTGTATCAACATTTATTTCTTCTTAGAGGGACAAGTGGCGTTTAGCCACCCGAGATTGAGCAATAACAGGTCTGTGATGCCCTTAGATGTCCGGGGCCGCACGCGCGCTACACTGAAGGAATCAGCGTGGATGCTTCCCTGGCCCGAAAGGGTTGGGAAACCCGTTGAATCTCCTTCGTGATAGGGATTGGGGCTTGAAATTCTTCCCCATGAACGAGGAATTCCCAGTAAGCGCGAGTCATAAGCTCGCGTTGATTACGTCCCTGCCCTTTGTACACACCGCCCGTCGCTACTACCGATTGAACGGTTTAGTGAGGGCCTCGAATTGGTCTCGGCCCGCCCTTCACCGGGCGGCGCCGCGGGTCGAGAAGACGCTCGAACTTGATCGTTTAGAGGAAGTAAAAGTCGTAACAAGGTTTCCGTAGGTGAACCTGCGGAAGGATCATTAAAAAAGAACTTTGAAGAGAGAGTTCAACAGTACGTGAAACCGCCTAGAGGTAAACGGGTGGATCCGCAAAGTCGGTCCGCGAAATTCAGCTCGGAAGGCTGGTCGCAGGCGGTAGGTCGAGATCTCTTGCGGACTCTCCTGCTGCTTGTACGCTGGCTTGACGTGTGCACTTTTCGCGGGCAGAGCGCCACGACCGGTTTTTGGGCAGTCAGAAGGCGGCGAGGAAGGTAAGTGGGCGCTTCGGCGTTTACTGTTATAGCCTCGCTTGTCCCGATCTGCTCGAAGACCGAGGAGCCGCCGCTTGGCAATGGGCTATCCTGCTCTCCTGGGGGGTTCGACAGGCAGAGACTGGGAAACCGTGTCTGCCGACCGCCTCTCCGGACGGACGGGGGTGCTTCAAGTCCGCCAAGCATAGGGTCGGTGGCGAATCGGTCGGCACTCCACCCGACCCGTCTTGAAACACGGACCAAGGAGTCTAACATGCGCGCGAGTCGTTGGGTAGTACGAAACCCGAAGGCACAGTGAAAGCGAGGGCCGTCCTTGCGACGTGCTCAGGTGGGATCCTGCGTTCTAAACCGGCGCAGGC
>C.fulguratus_CladeC_VS3_2
ATGTCTCTTTGAGATAAAGAGTCTGACCTGCCCGGTGACGTGTTTAACGGCTGCAGTATCCTGACTGTGCAAAGGTAGCATAATAATTTGTCTTTTAATTGGAGGATGGAATCAACGGCCTGACGAGAGCAAAGCTGTCTTTTTTATTTTTGATAGAATTTATCTTTTAAGTTAAAAGGCTTAAATATAACTAAAAGACGATAAGACCCTATTGAGCTTTAAAAAAATAAAATGTTTATTATGCAGATACAATTTTAAAAATTTTGGTTGGGGCGACTGCGGAATAAAACCTCCGGATTAGCTAATTTCTATTTTTGATCCATTTTGATAAGAGAATTAGTTACCATAGGGATAACAGCGCACTGCTTTTAGGAAGATCATTCCTAAGAAAGATCGCGACCTCGATGTTGGATTAAGTATACTAAAAGGCGCAGAAGCTTTTAAGTTGTCTGTTCGACTATTAAATCCTTGGGACTTTATATATtTTATTTGGAGTATGAGCTGGTCTTGTTGGTACTGCCTTAAGGCTATTAATTCGAGCTGAGCTTGGCCAACCTGGGAGTTTGCTAGGAGATGATCAGCTCTATAATGTCATTGTGACTGCTCATGCTTTTGTAATGATTTTTTTTTTTGTTATACCTATAATGATCGGTGGATTTGGTAATTGATTGGTTCCCTTAATGTTAGGAGCTCCaGATATGGCtTTTCCACGATTAAATAATATAAGTTTTTGGTTACTTCCTCCATCTCTTTGTCTTTTGTTAGCTTCAGCGGCTGTTGAAACTGGAGCTGGTACAGGTTGAACAGTTTATCCTCCATTAGCCTCAAACTTAGCTCATTCTGGAGCTTCTGTTGATTTGGCTATTTTTTCTTTGCATCTTGCTGGAGCTTCTTCTATTCTAGGTGCAGTTAATTTTATTACTACTATTATTAATATGCGATGACAGGGTATACATTTTGAGCGCTTACCTTTATTTATTTGATCAGTTAAAATTACAGCTATTCTTtTGTTACTATCTTTACCTGTTTTGGCTGGAGCTATTACTATACTGTTAACTGACCGAAATTTTAACACAGCTTTTTTTGATCCAGCTGGCGGAGGAGATCCTGTGTTGTATCAACATTTATTTCTTCTTAGAGGGACAAGTGGCGTTTAGCCACCCGAGATTGAGCAATAACAGGTCTGTGATGCCCTTAGATGTCCGGGGCCGCACGCGCGCTACACTGAAGGAATCAGCGTGGATGCTTCCCTGGCCCGAAAGGGTTGGGAAACCCGTTGAATCTCCTTCGTGATAGGGATTGGGGCTTGAAATTCTTCCCCATGAACGAGGAATTCCCAGTAAGCGCGAGTCATAAGCTCGCGTTGATTACGTCCCTGCCCTTTGTACACACCGCCCGTCGCTACTACCGATTGAACGGTTTAGTGAGGGCCTCGAATTGGTCTCGGCCCGCCCTTCACCGGGCGGCGCCGCGGCTCGAGAAGACGCTCGAACTTGATCGTTTAGAGGAAGTAAAAGTCGTAACAAGGTTTCCGTAGGTGAACCTGCGGAAGGATCATTAAAAAAGAACTTTGAAGAGAGAGTTCAACAGTACGTGAAACCGCCTAGAGGTAAACGGGTGGATCCGCAAAGTCGGTCCGCGAAATTCAGCTCGGAAGGCTGGTCGCAGGCGGTAGGTCGAGATCTCTTGCGGACTCTCCTGCTGCTTGTACGCTGGCTTGACGTGTGCACTTTTCGCGGGCAGAGCGCCACGACCGGTTTTTGGGCAGTCAGAAGGCGGCGAGGAAGGTAAGTGGGCGCTTCGGCGTTTACTGTTATAGCCTCGCTTGTCCCGATCTGCTCGAAGACCGAGGAGCCGCCGCTTGGCAATGGGCTATCCTGCTCTCCTGGGGGGTTCGACAGGCAGAGACTGGGAAACCGTGTCTGCCGACCGCCTCTCCGGACGGACGGGGGTGCTTCAAGTCCGCCAAGCATAGGGTCGGTGGCGAATCGGTCGGCACTCCACCCGACCCGTCTTGAAACACGGACCAAGGAGTCTAACATGCGCGCGAGTCGTTGGGTAGTACGAAACCCGAAGGCACAGTGAAAGCGAGGGCCGTCCTTGCGACGTGCTCAGGTGGGATCCTGCGTTCTAAACCGGCGCAGGC
>C.fulguratus_CladeC_TS4_1
ATGTCTCTTTGAGATAAAGAGTCTGACCTGCCCGGTGACGTGTTTAACGGCTGCAGTATCCTGACTGTGCAAAGGTAGCATAATAATTTGTCTTTTAATTGGAGGATGGAATCAACGGCCTGACGAGAGCAAAGCTGTCTTTTTTATTTTTGATAGAATTTATCTTTTAAGTTAAAAGGCTTAAATATAACTAAAAGACGATAAGACCCTATTGAGCTTTAAAAAAATAAAATGTTTATTATGCAGATACAATTTTAAAAATTTTGGTTGGGGCGACTGCGGAATAAAACCTCCGGATTAGCTAATTTCTATTTTTGATCCATTTTGATAAGAGAATTAGTTACCATAGGGATAACAGCGCACTGCTTTTAGGAAGATCATTCCTAAGAAAGATCGCGACCTCGATGTTGGATTAAGTATACTAAAAGGCGCAGAAGCTTTTAAGTTGTCTGTTCGACTATTAAAACCTTgGGACTTTATATATtTTATTTggaGtATgAgCTGgTCTTGtTGGTACTGCCTTAAGGCTATTAATTCGAGCTGAGCTTGGCCAACCTGGGAGTTTGCTAGGAGATGATCAGCTCTATAATGTCATTGTGACTGCTCATGCTTTTGTAATGATTTTTTTTTTTGTTATACCTATAATGATCGGTGGATTTGGTAATTGATTGGTTCCCTTAATGTTAGGAGCTCCGGATATGGCtTTTCCACGATTAAATAATATAAGTTTTTGGTTACTTCCTCCATCTCTTTGTCTTTTGTTAGCTTCAGCGGCTGTTGAAACTGGAGCTGGTACAGGTTGAACAGTTTATCCTCCATTAGCCTCAAACTTAGCTCATTCTGGAGCTTCTGTTGATTTGGCTATTTTTTCTTTGCATCTTGCTGGAGCTTCTTCTATTCTAGGTGCAGTTAATTTTATTACTACTATTATTAATATGCGATGACAGGGTATACATTTTGAGCGCTTACCTTTATTTATTTGATCAGTTAAAATTACAGCTATTCTTtTGTTACTATCTTTACCTGTTTTGGCTGGAGCTATTACTATACTGTTAACTGACCGAAATTTTAACACAGCTTTTTTTGATCCAGCTGGCGGGgGagATCCTGTGTTGTATCAACATTTATTTCTTCTTAGAGGGACAAGTGGCGTTTAGCCACCCGAGATTGAGCAATAACAGGTCTGTGATGCCCTTAGATGTCCGGGGCCGCACGCGCGCTACACTGAAGGAATCAGCGTGGATGCTTCCCTGGCCCGAAAGGGTTGGGAAACCCGTTGAATCTCCTTCGTGATAGGGATTGGGGCTTGAAATTCTTCCCCATGAACGAGGAATTCCCAGTAAGCGCGAGTCATAAGCTCGCGTTGATTACGTCCCTGCCCTTTGTACACACCGCCCGTCGCTACTACCGATTGAACGGTTTAGTGAGGGCCTCGAATTGGTCTCGGCCCGCCCTTCACCGGGCGGCGCCGCGGGTCGAGAAGACGCTCGAACTTGATCGTTTAGAGGAAGTAAAAGTCGTAACAAGGTTTCCGTAGGTGAACCTGCGGAAGGATCATTAAAAAAGAACTTTGAAGAGAGAGTTCAACAGTACGTGAAACCGCCTAGAGGTAAACGGGTGGATCCGCAAAGTCGGTCCGCGAAATTCAGCTCGGAAGGCTGGTCGCAGGCGGTAGGTCGAGATCTCTTGCGGACTCTCCTGCTGCTTGTACGCTGGCTTGACGTGTGCACTTTTCGCGGGCAGAGCGCCACGACCGGTTTTTGGGCAGTCAGAAGGCGGCGAGGAAGGTAAGTGGGCGCTTCGGCGTTTACTGTTATAGCCTCGCTTGTCCCGATCTGCTCGAAGACCGAGGAGCCGCCGCTTGGCAATGGGCTATCCTGCTCTCCTGGGGGGTTCGACAGGCAGAGACTGGGAAACCGTGTCTGCCGACCGCCTCTCCGGACGGACGGGGGTGCTTCAAGTCCGCCAAGCATAGGGTCGGTGGCGAATCGGTCGGCACTCCACCCGACCCGTCTTGAAACACGGACCAAGGAGTCTAACATGCGCGCGAGTCGTTGGGTAGTACGAAACCCGAAGGCACAGTGAAAGCGAGGGCCGTCCTTGCGACGTGCTCAGGTGGGATCCTGCGTTCTAAACCGGCGCAGGC
>C.fulguratus_CladeC_TS4_2
ATGTCTCTTTGAGATAAAGAGTCTGACCTGCCCGGTGACGTGTTTAACGGCTGCAGTATCCTGACTGTGCAAAGGTAGCATAATAATTTGTCTTTTAATTGGAGGATGGAATCAACGGCCTGACGAGAGCAAAGCTGTCTTTTTTATTTTTGATAGAATTTATCTTTTAAGTTAAAAGGCTTAAATATAACTAAAAGACGATAAGACCCTATTGAGCTTTAAAAAAATAAAATGTTTATTATGCAGATACAATTTTAAAAATTTTGGTTGGGGCGACTGCGGAATAAAACCTCCGGATTAGCTAATTTCTATTTTTGATCCATTTTGATAAGAGAATTAGTTACCATAGGGATAACAGCGCACTGCTTTTAGGAAGATCATTCCTAAGAAAGATCGCGACCTCGATGTTGGATTAAGTATACTAAAAGGCGCAGAAGCTTTTAAGTTGTCTGTTCGACTATTAAAACCTTgGGACTTTATATATtTTATTTggaGtATgAgCTGgTCTTGtTGGTACTGCCTTAAGGCTATTAATTCGAGCTGAGCTTGGCCAACCTGGGAGTTTGCTAGGAGATGATCAGCTCTATAATGTCATTGTGACTGCTCATGCTTTTGTAATGATTTTTTTTTTTGTTATACCTATAATGATCGGTGGATTTGGTAATTGATTGGTTCCCTTAATGTTAGGAGCTCCGGATATGGCtTTTCCACGATTAAATAATATAAGTTTTTGGTTACTTCCTCCATCTCTTTGTCTTTTGTTAGCTTCAGCGGCTGTTGAAACTGGgGCTGGTACAGGTTGAACAGTTTATCCTCCATTAGCCTCAAACTTAGCTCATTCTGGAGCTTCTGTTGATTTGGCTATTTTTTCTTTGCATCTTGCTGGAGCTTCTTCTATTCTAGGTGCAGTTAATTTTATTACTACTATTATTAATATGCGATGACAGGGTATACATTTTGAGCGCTTACCTTTATTTATTTGATCAGTTAAAATTACAGCTATTCTTtTGTTACTATCTTTACCTGTTTTGGCTGGAGCTATTACTATACTGTTAACTGACCGAAATTTTAACACAGCTTTTTTTGATCCAGCTGGCGGGgGagATCCTGTGTTGTATCAACATTTATTTCTTCTTAGAGGGACAAGTGGCGTTTAGCCACCCGAGATTGAGCAATAACAGGTCTGTGATGCCCTTAGATGTCCGGGGCCGCACGCGCGCTACACTGAAGGAATCAGCGTGGATGCTTCCCTGGCCCGAAAGGGTTGGGAAACCCGTTGAATCTCCTTCGTGATAGGGATTGGGGCTTGAAATTCTTCCCCATGAACGAGGAATTCCCAGTAAGCGCGAGTCATAAGCTCGCGTTGATTACGTCCCTGCCCTTTGTACACACCGCCCGTCGCTACTACCGATTGAACGGTTTAGTGAGGGCCTCGAATTGGTCTCGGCCCGCCCTTCACCGGGCGGCGCCGCGGGTCGAGAAGACGCTCGAACTTGATCGTTTAGAGGAAGTAAAAGTCGTAACAAGGTTTCCGTAGGTGAACCTGCGGAAGGATCATTAAAAAAGAACTTTGAAGAGAGAGTTCAACAGTACGTGAAACCGCCTAGAGGTAAACGGGTGGATCCGCAAAGTCGGTCCGCGAAATTCAGCTCGGAAGGCTGGTCGCAGGCGGTAGGTCGAGATCTCTTGCGGACTCTCCTGCTGCTTGTACGCTGGCTTGACGTGTGCACTTTTCGCGGGCAGAGCGCCACGACCGGTTTTTGGGCAGTCAGAAGGCGGCGAGGAAGGTAAGTGGGCGCTTCGGCGTTTACTGTTATAGCCTCGCTTGTCCCGATCTGCTCGAAGACCGAGGAGCCGCCGCTTGGCAATGGGCTATCCTGCTCTCCTGGGGGGTTCGACAGGCAGAGACTGGGAAACCGTGTCTGCCGACCGCCTCTCCGGACGGACGGGGGTGCTTCGAGTCCGCCAAGCATAGGGTCGGTGGCGAATCGGTCGGCACTCCACCCGACCCGTCTTGAAACACGGACCAAGGAGTCTAACATGCGCGCGAGTCGTTGGGTAGTACGAAACCCGAAGGCACAGTGAAAGCGAGGGCCGTCCTTGCGACGTGCTCAGGTGGGATCCTGCGTTCTAAACCGGCGCAGGC
>C.fulguratus_CladeC_C36_1
ATGTCTCTTTGAGATAAAGAGTCTGACCTGCCCGGTGACGTGTTTAACGGCTGCAGTATCCTGACTGTGCAAAGGTAGCATAATAATTTGTCTTTTAATTGGAGGATGGAATCAACGGCCTGACGAGAGCAAAGCTGTCTTTTTTATTTTTGATAGAATTTATCTTTTAAGTTAAAAGGCTTAAATATAACTAAAAGACGATAAGACCCTATTGAGCTTTAAAAAAATAAAGTGGTTATTATGCAGATACAATTTTAAAAATTTTAGTTGGGGCGACTGCGGAATAAAACCTCCGGATTAGCTAATTTCTATTTTTGATCCATTTTGATAAGAGAATTAGTTACCATAGGGATAACAGCGCACTGCTTTTAGGAAGACCATTTTTAAAGGAGATCGCGACCTCGATGTTGGATTAAGTATACTAAAAGGCGCAGAAGCTTTTTAGTTGTCTGTTCGACTATTAAATCCTTgggACTTTaTATATTTTATTCGGAGTaTGAGCTGGtTTGGTTGGTACTGCCCTAAGgTTATTAATTCGGGCtGAGCTTGGCCAACCTGGGAGTTTACTAGGAGATGATCAGCTcTATAATGTCATTGTGACTGCTCATGCTTTTGTAATGATTTTTTTTTTTGTTATACCTATAATGATCGGTGGATTCGGTAATTGATTGGTTCCCTTAATATTAGGGGCTCCAGATATGGCTTTTCCACGATTGAATAATATAAGTTTTTGGTTACTTCCCCCATCTCTTTGTCTTTTATTAGCTTCAGCGGCTGTTGAAACTGGaGCTGGTACAGGCTGAACGGTTTATCCTCCATTGGCCTCAAATTTGGCTCATtCGGGAGCTTCTGTTGATTTGGCTATTTTTTCTTTGCAtCTTGCAGGAGCCTCTTCTATTTTAGGTGCAGTTAATTTTATTACTACTATTATTAATATGCGATGGCAGGGAATACATCTTGAGCGCTTACCTTTATTTATCTGATCAGTTAAAATTACAGCTATTCTTTTGTTACTATCTTTACCTGTTTTAGCTGGAGCCATTACTATATTACTAACTGATCgAAATTTTAACACAGCTTTTTTTGATCCTGCAGGCGGAGGAGATCCTGTGTTGTATCAACATTTATttCTTCTTAGAGGGACAAGTGGCGTTTAGCCACCCGAGATTGAGCAATAACAGGTCTGTGATGCCCTTAGATGTCCGGGGCCGCACGCGCGCTACACTGAAGGAATCAGCGTGGATGCTTCCCTGGCCCGAAAGGGTTGGGAAACCCGTTGAATCTCCTTCGTGATAGGGATTGGGGCTTGAAATTCTTCCCCATGAACGAGGAATTCCCAGTAAGCGCGAGTCATAAGCTCGCGTTGATTACGTCCCTGCCCTTTGTACACACCGCCCGTCGCTACTACCGATTGAACGGTTTAGTGAGGGCCTCGAATTGGTCTCGGCCCGCCCTTCACCGGGCGGCGCCGCGGGTCGAGAAGACGCTCGAACTTGATCGTTTAGAGGAAGTAAAAGTCGTAACAAGGTTTCCGTAGGTGAACCTGCGGAAGGATCATTAAAAAAGAACTTTGAAGAGAGAGTTCAACAGTACGTGAAACCGCCTAGAGGTAAACGGGTGGATCCGCAAAGTCGGTCCGCGAAATTCAGCTCGGAAGGCTGGTCGCAGGCGGTAGGTCGAGATCTCTTGCGGACTCTCCTGCTGCTTGTACGCTGGCTTGACGTGTGCACTTTTCGCGGGCAGAGCGCCACGACCGGTTTTTGGGCAGTCAGAAGGCGGCGAGGAAGGTAAGTGGGCGCTTCGGCGTTTACTGTTATAGCCTCGCTTGTCCCGATCTGCTCGAAGACCGAGGAGCCGCCGCTTGGCAATGGGCTATCCTGCTCTCCTGGGGGGTTCGACAGGCAGAGACTGGGAAACCGTGTCTGCCGACCGCCTCTCCGGACGGACGGGGGTGCTTCAAGTCCGCCAAGCATAGGGTCGGTGGCGAATCGGTCGGCACTCCACCCGACCCGTCTTGAAACACGGACCAAGGAGTCTAACATGCGCGCGAGTCGTTGGGTAGTACGAAACCCGAAGGCACAGTGAAAGCGAGGGCCGTCCTTGCGACGTGCTCAGGTGGGATCCTGCGTTCTAAACCGGCGCAGGC
>C.fulguratus_CladeC_C36_2
ATGTCTCTTTGAGATAAAGAGTCTGACCTGCCCGGTGACGTGTTTAACGGCTGCAGTATCCTGACTGTGCAAAGGTAGCATAATAATTTGTCTTTTAATTGGAGGATGGAATCAACGGCCTGACGAGAGCAAAGCTGTCTTTTTTATTTTTGATAGAATTTATCTTTTAAGTTAAAAGGCTTAAATATAACTAAAAGACGATAAGACCCTATTGAGCTTTAAAAAAATAAAGTGTTTATTATGCAGATACAATTTTAAAAATTTTAGTTGGGGCGACTGCGGAATAAAACCTCCGGATTAGCTAATTTCTATTTTTGATCCATTTTGATAAGAGAATTAGTTACCATAGGGATAACAGCGCACTGCTTTTAGGAAGACCATTTTTAAAGGAGATCGCGACCTCGATGTTGGATTAAGTATACTAAAAGGCGCAGAAGCTTTTTAGTTGTCTGTTCGACTATTAAATCCTTgggACTTTaTATATTTTATTCGGAGTaTGAGCTGGtcTGGTTGGTACTGCCtTAAGgTTATTAATTCGaGCtGAGCTTGGCCAACCTGGGAGTTTgCTAGGAGATGATCAGCTTTATAATGTTATTGTGACTGCTCATGCTTTTGTAATGATTTTTTTTTTCGTTATACCTATAATGATCGGTGGATTTGGTAATTGATTGGTTCCCTTAATATTAGGAGCTCCAGATATGGCTTTTCCACGATTGAATAATATAAGTTTTTGGTTACTTCCTCCTTCTCTTTGTCTTTTATTAGCTTCAGCGGCTGTTGAAACTGGaGCTGGaACAGGCTGAACGGTTTACCCTCCATTGGCCTCAAACTTGGCTCATtCTGGAGCTTCTGTTGATTTGGCTATTTTTTCTTTGCACCTTGCTGGAGCTTCTTCTATTTTAGGTGCAGTTAATTTTATTACTACTATTATTAATATGCGATGGCAGGGAATACATCTTGAGCGCTTACCTTTATTTATTTGATCAGTTAAAATTACAGCTATTCTTTTGTTACTATCTTTACCTGTTTTAGCTGGAGCCATTACTATATTACTAACTGACCgAAATTTTAATACAGCTTTTTTTGATCCTGCAGGCGGAGGAGATCCTGTGTTGTATCAACATTTATttCTTCTTAGAGGGACAAGTGGCGTTTAGCCACCCGAGATTGAGCAATAACAGGTCTGTGATGCCCTTAGATGTCCGGGGCCGCACGCGCGCTACACTGAAGGAATCAGCGTGGATGCTTCCCTGGCCCGAAAGGGTTGGGAAACCCGTTGAATCTCCTTCGTGATAGGGATTGGGGCTTGAAATTCTTCCCCATGAACGAGGAATTCCCAGTAAGCGCGAGTCATAAGCTCGCGTTGATTACGTCCCTGCCCTTTGTACACACCGCCCGTCGCTACTACCGATTGAACGGTTTAGTGAGGGCCTCGAATTGGTCTCGGCCCGCCCTTCACCGGGCGGCGCCGCGGGTCGAGAAGACGCTCGAACTTGATCGTTTAGAGGAAGTAAAAGTCGTAACAAGGTTTCCGTAGGTGAACCTGCGGAAGGATCATTAAAAAAGAACTTTGAAGAGAGAGTTCAACAGTACGTGAAACCGCCTAGAGGTAAACGGGTGGATCCGCAAAGTCGGTCCGCGAAATTCAGCTCGGAAGGCTGGTCGCAGGCGGTAGGTCGAGATCTCTTGCGGACTCTCCTGCTGCTTGTACGCTGGCTTGACGTGTGCACTTTTCGCGGGCAGAGCGCCACGACCGGTTTTTGGGCAGTCAGAAGGCGGCGAGGAAGGTAAGTGGGCGCTTCGGCGTTTACTGTTATAGCCTCGCTTGTCCCGATCTGCTCGAAGACCGAGGAGCCGCCGCTTGGCAATGGGCTATCCTGCTCTCCTGGGGGGTTCGACAGGCAGAGACTGGGAAACCGTGTCTGCCGACCGCCTCTCCGGACGGACGGGGGTGCTTCAAGTCCGCCAAGCATAGGGTCGGTGGCGAATCGGTCGGCACTCCACCCGACCCGTCTTGAAACACGGACCAAGGAGTCTAACATGCGCGCGAGTCGTTGGGTAGTACGAAACCCGAAGGCACAGTGAAAGCGAGGGCCGTCCTTGCGACGTGCTCAGGTGGGATCCTGCGTTCTAAACCGGCGCAGGC
>C.fulguratus_CladeC_W33_1
ATGTCTCTTTGAGATAAAGAGTCTGACCTGCCCGGTGACGTGTTTAACGGCTGCAGTATCCTGACTGTGCAAAGGTAGCATAATAATTTGTCTTTTAATTGGAGGATGGAATCAACGGCCTGACGAGAGCAAAGCTGTCTTTTTTATTTTTGATAGAATTTATCTTTTAAGTTAAAAGGCTTAAATATAACTAAAAGACGATAAGACCCTATTGAGCTTTAAAAAAATAAAATGTTTATTATGCAGATACAATTTTAAAAATTTTAGTTGGGGCGACTGCGGAATAAAACCTCCGGATTAGCTAATTTCTATTTTTGATCCATTTTGATAAGTGAATTAGTTACCATAGGGATAACAGCGCACTGCTTTTAGGAAGACCATTTCTAGGGGAGATCGCGACCTCGATGTTGGATTAAGTATACTAAAAGGCGCAGAAGCTTTTAAGTTGTCTGTTCGACTATTAAATCCTTggAACTTTaTATATTTTATTCGGAGTaTGAGCTGGtcTGGTTGGTACTGCCtTAAGgTTATTAATTCGGGCCGAGCTTGGCCAACCTGGGAGTTTgCTAGGAGATGATCAGCTcTATAATGTCATTGTGACTGCTCATGCTTTTGTAATGATTTTTTTTTTTGTTATACCTATAATGATCGGTGGATTTGGTAATTGATTGGTTCCCTTAATATTAGGAGCTCCAGATATGGCTTTTCCACGATTGAATAATATAAGTTTTTGGTTACTTCCTCCATCTCTTTGTCTTTTATTAGCTTCAGCGGCTGTTGAAACTGGGGCTGGTACAGGCTGAACGGTTTATCCTCCATTGGCCTCAAATTTGGCTCATtCTGGAGCTTCTGTTGATTTGGCTATTTTTTCTTTGCATCTTGCTGGAGCTTCTTCTATTTTAGGTGCAGTTAATTTTATTACTACTATTATTAATATGCGATGGCAGGGAATACATTTTGAGCGCTTACCTTTATTTATCTGATCAGTTAAAATTACAGCTATTCTTTTGTTACTATCTTTACCTGTTTTAGCTGGAGCCATTACTATATTACTAACTGACCGAAATTTTAACACAGCTTTTTTTGACCCTGCAGGCGGAGGAGATCCTGTGTTGTATCAACATTTATTtCTTCTTAGAGGGACAAGTGGCGTTTAGCCACCCGAGATTGAGCAATAACAGGTCTGTGATGCCCTTAGATGTCCGGGGCCGCACGCGCGCTACACTGAAGGAATCAGCGTGGATGCTTCCCTGGCCCGAAAGGGTTGGGAAACCCGTTGAATCTCCTTCGTGATAGGGATTGGGGCTTGAAATTCTTCCCCATGAACGAGGAATTCCCAGTAAGCGCGAGTCATAAGCTCGCGTTGATTACGTCCCTGCCCTTTGTACACACCGCCCGTCGCTACTACCGATTGAACGGTTTAGTGAGGGCCTCGAATTGGTCTCGGCCCGCCCTTCACCGGGCGGCGCCGCGGCTCGAGAAGACGCTCGAACTTGATCGTTTAGAGGAAGTAAAAGTCGTAACAAGGTTTCCGTAGGTGAACCTGCGGAAGGATCATTAAAAAAGAACTTTGAAGAGAGAGTTCAACAGTACGTGAAACCGCCTAGAGGTAAACGGGTGGATCCGCAAAGTCGGTCCGCGAAATTCAGCTCGGAAGGCTGGTCGCAGGCGGTAGGTCGAGATCTCTTGCGGACTCTCCTGCTGCTTGTACGCTGGCTTGACGTGTGCACTTTTCGCGGGCAGAGCGCCACGACCGGTTTTTGGGCAGTCAGAAGGCGGCGAGGAAGGTAAGTGGGCGCTTCGGCGTTTACTGTTATAGCCTCGCCTGTCCCGATCTGCTCGAAGACCGAGGAGCCGCCGCTTGGCAATGGGCTATCCTGCTCTCCTGGGGGGTTCGACAGGCAGAGACTGGGAAACCGTGTCTGCCGACCGCCTCTCCGGACGGACGGGGGTGCTTCAAGTCCGCCAAGCATAGGGTCGGTGGCGAATCGGTCGGCACTCCACCCGACCCGTCTTGAAACACGGACCAAGGAGTCTAACATGCGCGCGAGTCGTTGGGTAGTACGAAACCCGAAGGCACAGTGAAAGCGAGGGCCGTCCTTGCGACGTGCTCAGGTGGGATCCTGCGTTCTAAACCGGCGCAAGC
>C.fulguratus_CladeC_W33_2
ATGTCTCTTTGAGATAAAGAGTCTGACCTGCCCGGTGACGTGTTTAACGGCTGCAGTATCCTGACTGTGCAAAGGTAGCATAATAATTTGTCTTTTAATTGGAGGATGGAATCAACGGCCTGACGAGAGCAAAGCTGTCTTTTTTATTTTTGATAGAATTTATCTTTTAAGTTAAAAGGCTTAAATATAACTAAAAGACGATAAGACCCTATTGAGCTTTAAAAAAATAAAATGTTTATTATGCAGATACAATTTTAAAAATTTTAGTTGGGGCGACTGCGGAATAAAACCTCCGGATTAGCTAATTTCTATTTTTGATCCATTTTGATAAGAGAATTAGTTACCATAGGGATAACAGCGCACTGCTTTTAGGAAGACCATTTCTAGGGGAGATCGCGACCTCGATGTTGGATTAAGTATACTAAAAGGCGCAGAAGCTTTTAAGTTGTCTGTTCGACTATTAAATCCTTgggACTTTaTATATTTTATTtGGAGTaTGAGCTGGGTTGgTTGGTACTGCCtTAAGgcTATTAATTCGaGCCGAGCTTGGCCAACCTGGGAGTTTgCTAGGAGATGATCAGCTcTATAATGTTATTGTGACTGCTCATGCTTTTGTAATGATTTTTTTTTTCGTTATACCTATAATGATCGGTGGATTTGGTAATTGATTGGTTCCCTTGATATTAGGGGCTCCAGATATGGCTTTTCCACGATTAAATAATATGAGTTTTTGGTTACTTCCCCCATCTCTTTGTCTTTTGTTAGCTTCAGCGGCTGTTGAAACTGGAGCTGGTACAGGCTGAACGGTTTACCCTCCATTGGCCTCAAACTTGGCCCATtCTGGAGCTTCTGTTGATTTGGCTATTTTTTCTTTGCATCTTGCAGGAGCTTCTTCTATTTTAGGTGCAGTTAATTTTATTACTACTATTATTAATATGCGATGGCAGGGAATACATCTTGAGCGCTTACCTTTATTTATCTGATCAGTTAAAATTACAGCTATTCTTTTGTTACTATCTTTACCTGTTTTAGCTGGAGCCATTACTATATTACTAACTGACCGAAATTTTAATACAGCTTTTTTTGATCCTGCAGGCGGAGGAGATCCTGTGTTGTATCAACATTTATTtCTTCTTAGAGGGACAAGTGGCGTTTAGCCACCCGAGATTGAGCAATAACAGGTCTGTGATGCCCTTAGATGTCCGGGGCCGCACGCGCGCTACACTGAAGGAATCAGCGTGGATGCTTCCCTGGCCCGAAAGGGTTGGGAAACCCGTTGAATCTCCTTCGTGATAGGGATTGGGGCTTGAAATTCTTCCCCATGAACGAGGAATTCCCAGTAAGCGCGAGTCATAAGCTCGCGTTGATTACGTCCCTGCCCTTTGTACACACCGCCCGTCGCTACTACCGATTGAACGGTTTAGTGAGGGCCTCGAATTGGTCTCGGCCCGCCCTTCACCGGGCGGCGCCGCGGGTCGAGAAGACGCTCGAACTTGATCGTTTAGAGGAAGTAAAAGTCGTAACAAGGTTTCCGTAGGTGAACCTGCGGAAGGATCATTAAAAAAGAACTTTGAAGAGAGAGTTCAACAGTACGTGAAACCGCCTAGAGGTAAACGGGTGGATCCGCAAAGTCGGTCCGCGAAATTCAGCTCGGAAGGCTGGTCGCAGGCGGTAGGTCGAGATCTCTTGCGGACTCTCCTGCTGCTTGTACGCTGGCTTGACGTGTGCACTTTTCGCGGGCAGAGCGCCACGACCGGTTTTTGGGCAGTCAGAAGGCGGCGAGGAAGGTAAGTGGGCGCTTCGGCGTTTACTGTTATAGCCTCGCCTGTCCCGATCTGCTCGAAGACCGAGGAGCCGCCGCTTGGCAATGGGCTATCCTGCTCTCCTGGGGGGTTCGACAGGCAGAGACTGGGAAACCGTGTCTGCCGACCGCCTCTCCGGACGGACGGGGGTGCTTCAAGTCCGCCAAGCATAGGGTCGGTGGCGAATCGGTCGGCACTCCACCCGACCCGTCTTGAAACACGGACCAAGGAGTCTAACATGCGCGCGAGTCGTTGGGTAGTACGAAACCCGAAGGCACAGTGAAAGCGAGGGCCGTCCTTGCGACGTGCTCAGGTGGGATCCTGCGTTCTAAACCGGCGCAAGC
>C.fulguratus_CladeC_W24_1
ATGTCTCTTTGAGATAAAGAGTCTGACCTGCCCGGTGACGTGTTTAACGGCTGCAGTATCCTGACTGTGCAAAGGTAGCATAATAATTTGCCTTTTAATTGGAGGATGGAATCAACGGCCTGACGAGAGCAAAGCTGTCTTTTTTATTTTTGATAGAATTTATCTTTTAAGTTAAAAGGCTTAAATGTAACTAAAAGACGATAAGACCCTATTGAGCTTTAAAAAAATAAAATGTTTATTATGCAGATACAATTTTAAAAATTTTAGTTGGGGCGACTGCGGAATAAAACCTCCGGATTAGCTAATTTCTATTTTTGATCCATTTTGATAATGGAATTAGTTACCATAGGGATAACAGCGCACTACTCTTAGGAAGATCATTTCTAGGGGAGATCGCGACCTCGATGTTGGATTAAGTATACTAAAAGGCGCAGAAGCTCTTAAGTTGTCTGTTCGACTATTAAATCCTTgggACTtTaTATATTTTATTTGGAGTaTGGGCTGGtcTGATTGGTACTGCCtTGAGgcTATTAATTCGaGCtGAGCTTGGCCAACCTGGGAGTTTGCTAGGAGATGATCAGCTCTATAATGTTATTGTGACTGCTCATGCTTTTGTGATGATTTTTTTTTTTGTCATACCTATAATGATCGGTGGATTTGGTAATTGATTGGTTCCCCTGATATTAGGAGCTCCAGATATGGCTTTTCCACGATTAAATAATATAAGTTTTTGGTTACTTCCTCCATCTCTTTGTCTTTTGTTAGCTTCAGCGGCTGTTGAGACTGGAGCTGGTACAGGCTGAACAGTTTATCCTCCACTAGCCTCAAACTTGGCTCATtCGGGAGCTTCTGTTGATTTGGCTATTTTTTCTTTACACCTTGCTGGAGCTTCCTCTATTTTGGGTGCAGTTAATTTTATTACTACTATTATTAATATGCGATGGCAGGGAATACATTTTGAGCGCTTACCTTTATTTATCTGATCTGTTAAAATTACAGCTATTCTTTTGTTACTATCTTTACCTGTTTTAGCTGGAGCCATTACTATATTATTAACTGACCGAAATTTTAACACAGCTTTTTTTGATCCAGCAGGCGGAGGAgATCCTGTATTGTATCAACATTTATTTCTTCTTAGAGGGACAAGTGGCGTTTAGCCACCCGAGATTGAGCAATAACAGGTCTGTGATGCCCTTAGATGTCCGGGGCCGCACGCGCGCTACACTGAAGGAATCAGCGTGGATGCTTCCCTGGCCCGAAAGGGTTGGGAAACCCGTTGAATCTCCTTCGTGATAGGGATTGGGGCTTGAAATTCTTCCCCATGAACGAGGAATTCCCAGTAAGCGCGAGTCATAAGCTCGCGTTGATTACGTCCCTGCCCTTTGTACACACCGCCCGTCGCTACTACCGATTGAACGGTTTAGTGAGGGCCTCGAATTGGTCTCGGCCCGCCCTTCACCGGGCGGCGCCGCGGGTCGAGAAGACGCTCGAACTTGATCGTTTAGAGGAAGTAAAAGTCGTAACAAGGTTTCCGTAGGTGAACCTGCGGAAGGATCATTAAAAAAGAACTTTGAAGAGAGAGTTCAACAGTACGTGAAACCGCCTAGAGGTAAACGGGTGGATCCGCAAAGTCGGTCCGCGAAATTCAGCTCGGAAGGCTGGTCGCAGGCGGTAGGTCGAGATCTCTTGCGGACTCTCCTGCTGCTTGTACGCTGGCTTGACGTGTGCACTTTTCGCGGGCAGAGCGCCACGACCGGTTTTTGGGCAGTCAGAAGGCGGCGAGGAAGGTAAGTGGGCGCTTCGGCGTTTACTGTTATAGCCTCGCTTGTCCCGATCTGCTCGAAGACCGAGGAGCCGCCGCTTGGCAATGGGCTATCCTGCTCTCCTGGGGGGTTCGACAGGCAGAGACTGGGAAACCGTGTCTGCCGACCGCCTCTCCGGACGGACGGGGGTGCTTCGAGTCCGCCAAGCATAGGGTCGGTGGCGAATCGGTCGGCACTCCACCCGACCCGTCTTGAAACACGGACCAAGGAGTCTAACATGCGCGCGAGTCGTTGGGTAGTACGAAACCCGAAGGCACAGTGAAAGCGAGGGCCGTCCTTGCGACGTGCTCAGGTGGGATCCTGCGTTCTAAACCGGCGCAGGC
>C.fulguratus_CladeC_W24_2
ATGTCTCTTTGAGATAAAGAGTCTGACCTGCCCGGTGACGTGTTTAACGGCTGCAGTATCCTGACTGTGCAAAGGTAGCATAATAATTTGTCTTTTAATTGGAGGATGGAATCAACGGCCTGACGAGAGCAAAGCTGTCTTTTTTATTTTTGATAGAATTTATCTTTTAAGTTAAAAGGCTTAAATGTAACTAAAAGACGATAAGACCCTATTGAGCTTTAAAAAAATAAAATGTTTATTATGCAGATACAATTTTAAAAATTTTAGTTGGGGCGACTGCGGAATAAAACCTCCGGATTAGCTAATTTCTATTTTTGATCCATTTTGATAATAGAATTAGTTACCATAGGGATAACAGCGCACTACTCTTAGGAAGATCATTTCTAGGGGAGATCGCGACCTCGATGTTGGATTAAGTATACTAAAAGGCGCAGAAGCTCTTAAGTTGTCTGTTCGACTATTAAATCCTTgggACTCTaTATATTTTATTTGGAGTaTGGGCTGGtTTGgTTGGTACTGCCtTGAGgTTATTAATTCGGGCtGAGCTTGGCCAACCTGGGAGTTTGCTAGGAGATGATCAGCTCTATAATGTCATTGTGACTGCTCATGCTTTTGTGATGATTTTTTTTTTTGTCATACCTATAATGATCGGTGGATTTGGTAATTGATTGGTTCCCCTGATATTAGGAGCCCCAGATATGGCTTTTCCACGATTGAATAATATAAGTTTTTGGTTACTTCCTCCATCTCTTTGTCTTTTATTAGCTTCAGCGGCTGTTGAGACTGGGGCTGGTACAGGCTGAACAGTTTATCCTCCACTAGCCTCAAACTTGGCTCATtCGGGAGCTTCTGTTGATTTGGCTATTTTTTCTTTACATCTTGCTGGAGCCTCTTCTATTTTGGGTGCAGTTAATTTTATTACTACTATTATTAATATGCGATGGCAGGGAATACATCTTGAGCGCTTACCTTTATTTATCTGATCTGTTAAAATTACAGCTATTCTTTTGTTACTATCTTTACCTGTTTTAGCTGGAGCCATTACTATATTATTAACTGACCGAAATTTTAACACGGCTTTTTTTGACCCAGCAGGCGGAGGAgATCCTGTATTATATCAACATTTATTTCTTCTTAGAGGGACAAGTGGCGTTTAGCCACCCGAGATTGAGCAATAACAGGTCTGTGATGCCCTTAGATGTCCGGGGCCGCACGCGCGCTACACTGAAGGAATCAGCGTGGATGCTTCCCTGGCCCGAAAGGGTTGGGAAACCCGTTGAATCTCCTTCGTGATAGGGATTGGGGCTTGAAATTCTTCCCCATGAACGAGGAATTCCCAGTAAGCGCGAGTCATAAGCTCGCGTTGATTACGTCCCTGCCCTTTGTACACACCGCCCGTCGCTACTACCGATTGAACGGTTTAGTGAGGGCCTCGAATTGGTCTCGGCCCGCCCTTCACCGGGCGGCGCCGCGGCTCGAGAAGACGCTCGAACTTGATCGTTTAGAGGAAGTAAAAGTCGTAACAAGGTTTCCGTAGGTGAACCTGCGGAAGGATCATTAAAAAAGAACTTTGAAGAGAGAGTTCAACAGTACGTGAAACCGCCTAGAGGTAAACGGGTGGATCCGCAAAGTCGGTCCGCGAAATTCAGCTCGGAAGGCTGGTCGCAGGCGGTAGGTCGAGATCTCTTGCGGACTCTCCTGCTGCTTGTACGCTGGCTTGACGTGTGCACTTTTCGCGGGCAGAGCGCCACGACCGGTTTTTGGGCAGTCAGAAGGCGGCGAGGAAGGTAAGTGGGCGCTTCGGCGTTTACTGTTATAGCCTCGCTTGTCCCGATCTGCTCGAAGACCGAGGAGCCGCCGCTTGGCAATGGGCTATCCTGCTCTCCTGGGGGGTTCGACAGGCAGAGACTGGGAAACCGTGTCTGCCGACCGCCTCTCCGGACGGACGGGGGTGCTTCGAGTCCGCCAAGCATAGGGTCGGTGGCGAATCGGTCGGCACTCCACCCGACCCGTCTTGAAACACGGACCAAGGAGTCTAACATGCGCGCGAGTCGTTGGGTAGTACGAAACCCGAAGGCACAGTGAAAGCGAGGGCCGTCCTTGCGACGTGCTCAGGTGGGATCCTGCGTTCTAAACCGGCGCAGGC
>C.fulguratus_CladeC_C4_1
ATGTCTCTTTGAGATAAAGAGTCTGACCTGCCCGGTGACGTGTTTAACGGCTGCAGTATCCTGACTGTGCAAAGGTAGCATAATAATTTGTCTTTTAATTGGAGGATGGAATCAACGGCCTGACGAGAGCAAAGCTGTCTTTTTTATTTTTGATAGAATTTATCTTTTAAGTTAAAAGACTTAAATATAACTAAAAGACGATAAGACCCTATTGAGCTTTAAAAAAATAAAATGGTTATTATGCAGATACAATTTTAAAAATTTTAGTTGGGGCGACTGCGGAATAAAACCTCCGGATTAACTAATTTCTATTTTTGATCCATTTTGATAATGGAATTAGTTACCATAGGGATAACAGCGCACTACTTTTAGGAAGACCATTTCTAAGGGAGATCGCGACCTCGATGTTGGATTAAGTATACTAAAAGGCGCAGAAGCTTTTAAGTTGTCTGTTCGACTATTAAATCTTTgggACTTTaTATATCTTATTTGGAGTTTGGGCTGGGcTGATTGGTACTGCCCTAAGgcTATTaATTCGGGCTGAGCTCGGCCAACCTGGGAGTTTgCTAGGAGATGATCAGCTcTATAATGTCATTGTGACTGCTCATGCTTTTGTAATGATTTTTTTTTTTGTTATACCTATGATGATCGGTGGATTTGGTAATTGATTGGTTCCCTTGATATTAGGAGCCCCAGATATGGCTTTTCCACGATTAAATAATATAAGTTTTTGGTTACTTCCTCCATCTCTTTGTCTTTTGTTAGCTTCAGCGGCTGTTGAAACTGGAGCTGGTACGGGTTGAACGGTTTATCCTCCACTAGCCTCAAACTTAGCTCATtCTGGAGCtTCTGTTGATTTGGCTATTTTTTCTTTGCATCTTGCAGGAGCTTCCTCTATTTTAGGTGCAGTTAATTTTATTACTACTATTATTAATATGCGATGGCAGGGCATACATTTTGAGCGCTTACCTTTATTTATTTGATCAGTTAAGATTACAGCTATTCTTTTGTTACTATCTTTACCTGTTTTAGCTGGAGCCATTACTATATTACTAACTGACCGAAATTTTAACACGGCTTTTTTTGACCCAGCTGGGGGGGGAGACCCTGTGTTGtATCAACATTtATTtCTTCTTAGAGGGACAAGTGGCGTTTAGCCACCCGAGATTGAGCAATAACAGGTCTGTGATGCCCTTAGATGTCCGGGGCCGCACGCGCGCTACACTGAAGGAATCAGCGTGGATGCTTCCCTGGCCCGAAAGGGTTGGGAAACCCGTTGAATCTCCTTCGTGATAGGGATTGGGGCTTGAAATTCTTCCCCATGAACGAGGAATTCCCAGTAAGCGCGAGTCATAAGCTCGCGTTGATTACGTCCCTGCCCTTTGTACACACCGCCCGTCGCTACTACCGATTGAACGGTTTAGTGAGGGCCTCGAATTGGTCTCGGCCCGCCCTTCACCGGGCGGCGCCGCGGGTCGAGAAGACGCTCGAACTTGATCGTTTAGAGGAAGTAAAAGTCGTAACAAGGTTTCCGTAGGTGAACCTGCGGAAGGATCATTAAAAAAGAACTTTGAAGAGAGAGTTCAACAGTACGTGAAACCGCCTAGAGGTAAACGGGTGGATCCGCAAAGTCGGTCCGCGAAATTCAGCTCGGAAGGCTGGTCGCAGGCGGTAGGTCGAGATCTCTTGCGGACTCTCCTGCTGCTTGTACGCTGGCTTGACGTGTGCACTTTTCGCGGGCAGAGCGCCACGACCGGTTTTTGGGCAGTCAGAAGGCGGCGAGGAAGGTAAGTGGGCGCTTCGGCGTTTACTGTTATAGCCTCGCTTGTCCCGATCTGCTCGAAGACCGAGGAGCCGCCGCTTGGCAATGGGCTATCCTGCTCTCCTGGGGGGTTCGACAGGCAGAGACTGGGAAACCGTGTCTGCCGACCGCCTCTCCGGACGGACGGGGGTGCTTCGAGTCCGCCAAGCATAGGGTCGGTGGCGAATCGGTCGGCACTCCACCCGACCCGTCTTGAAACACGGACCAAGGAGTCTAACATGCGCGCGAGTCGTTGGGTAGTACGAAACCCGAAGGCACAGTGAAAGCGAGGGCCGTCCTTGCGACGTGCTCAGGTGGGATCCTGCGTTCTAAACCGGCGCAAGC
>C.fulguratus_CladeC_C4_2
ATGTCTCTTTGAGATAAAGAGTCTGACCTGCCCGGTGACGTGTTTAACGGCTGCAGTATCCTGACTGTGCAAAGGTAGCATAATAATTTGTCTTTTAATTGGAGGATGGAATCAACGGCCTGACGAGAGCAAAGCTGTCTTTTTTATTTTTGATAGAATTTATCTTTTAAGTTAAAAGGCTTAAATATAACTAAAAGACGATAAGACCCTATTGAGCTTTAAAAAAATAAAATGGTTATTATGCAGATACAATTTTAAAAATTTTAGTTGGGGCGACTGCGGAGTAAAACCTCCGGATTAGCTAATTTCTATTTTTGATCCATTTTGATAATAGAATTAGTTACCATAGGGATAACAGCGCACTACTTTTAGGAAGACCATTTCTAAGGGAGATCGCGACCTCGATGTTGGATTAAGTATACTAAAAGGCGCAGAAGCTTTTAAGTTGTCTGTTCGACTATTAAATCTTTgggACTTTaTATATCTTATTTGGAGTTTGGGCTGGtcTGATTGGTACTGCCtTAAGgcTATTGATTCGGGCTGAGCTCGGCCAACCTGGGAGTTTACTAGGAGATGATCAGCTTTATAATGTCATTGTGACTGCTCATGCTTTTGTAATGATTTTTTTTTTTGTTATACCTATGATGATCGGTGGATTTGGTAATTGATTGGTTCCCTTAATATTAGGGGCTCCAGATATGGCTTTTCCACGATTAAATAATATAAGTTTTTGGTTACTTCCTCCATCTCTTTGTCTTTTGTTAGCTTCAGCGGCTGTTGAAACTGGAGCTGGTACAGGcTGAACGGTTTATCCTCCACTAGCATCAAACTTAGCTCATtCTGGAGCtTCTGTTGATTTGGCTATTTTTTCTTTGCATCTTGCTGGAGCTTCtTCTATTTTGGGTGCAGTTAATTTTATTACTACTATTATTAATATGCGATGACAGGGCATACATTTTGAGCGCTTACCTTTATTTATTTGATCAGTTAAAATTACAGCTATTCTTTTGTTACTATCTTTACCTGTTTTAGCTGGAGCCATTACTATATTACTGACTGATCGAAATTTTAACACGGCTTTTTTCGATCCAGCTGGGGGGGGAGATCCTGTGTTGtATCAACATTtATTtCTTCTTAGAGGGACAAGTGGCGTTTAGCCACCCGAGATTGAGCAATAACAGGTCTGTGATGCCCTTAGATGTCCGGGGCCGCACGCGCGCTACACTGAAGGAATCAGCGTGGATGCTTCCCTGGCCCGAAAGGGTTGGGAAACCCGTTGAATCTCCTTCGTGATAGGGATTGGGGCTTGAAATTCTTCCCCATGAACGAGGAATTCCCAGTAAGCGCGAGTCATAAGCTCGCGTTGATTACGTCCCTGCCCTTTGTACACACCGCCCGTCGCTACTACCGATTGAACGGTTTAGTGAGGGCCTCGAATTGGTCTCGGCCCGCCCTTCACCGGGCGGCGCCGCGGGTCGAGAAGACGCTCGAACTTGATCGTTTAGAGGAAGTAAAAGTCGTAACAAGGTTTCCGTAGGTGAACCTGCGGAAGGATCATTAAAAAAGAACTTTGAAGAGAGAGTTCAACAGTACGTGAAACCGCCTAGAGGTAAACGGGTGGATCCGCAAAGTCGGTCCGCGAAATTCAGCTCGGAAGGCTGGTCGCAGGCGGTAGGTCGAGATCTCTTGCGGACTCTCCTGCTGCTTGTACGCTGGCTTGACGTGTGCACTTTTCGCGGGCAGAGCGCCACGACCGGTTTTTGGGCAGTCAGAAGGCGGCGAGGAAGGTAAGTGGGCGCTTCGGCGTTTACTGTTATAGCCTCGCTTGTCCCGATCTGCTCGAAGACCGAGGAGCCGCCGCTTGGCAATGGGCTATCCTGCTCTCCTGGGGGGTTCGACAGGCAGAGACTGGGAAACCGTGTCTGCCGACCGCCTCTCCGGACGGACGGGGGTGCTTCGAGTCCGCCAAGCATAGGGTCGGTGGCGAATCGGTCGGCACTCCACCCGACCCGTCTTGAAACACGGACCAAGGAGTCTAACATGCGCGCGAGTCGTTGGGTAGTACGAAACCCGAAGGCACAGTGAAAGCGAGGGCCGTCCTTGCGACGTGCTCAGGTGGGATCCTGCGTTCTAAACCGGCGCAAGC
>C.fulguratus_CladeB_NE27_1
ATGTCTCTTTGAGATAAGGAGTCTGGCCTGCCCGGTGACGTGTTTAACGGCTGCAGTATCCTGACTGTGCAAAGGTAGCATAATAATTTGTCTTTTAATTGGAGGATGGAATCAACGGCTTGACGAGAGCAAAGCTGTCTTTTTTATTTTTACTAGAATTTATCTTTTAAGTTAAAAGACTTAGATATAACTAAAAGACGATAAGACCCTATTGAGCTTTAAAGAAACAAAATAATTATTATACAAATATGATTTTGGGAATTTTAGTTGGGGCGACTGCGGAGTAAAACCTCCGGATTAATTAATTTCTTTTTTTGATCCATTTTGATAGGTGAATTAGTTACCATAGGGATAACAGCGCACTACTTTTAAGAAGATCATTTTTAAAGGAGATTGCGACCTCGATGTTGGATTAAATATACTAAAAGGTGCAGGAGCTTTTAAGTTGTCTGTTCGACTATTAAATCTTTggAACTCTATATATTTTATTTGGAGTATGAGCTGGTTTAGTTGGTACTGCTTTAAGCTTGTTGATTCGGGCTGAACTTGGTCAGCCAGGAAGTTTGTTAGGAGATGATCAGCTTTATAATGTTATCGTAACTGCTCATGCTTTTGTTATAATTTTTTTTTTCGTTATGCCTATAATAATTGGGGGATTTGGTAATTGATTAATTCCTTTAATGTTAGGAGCTCCAGATATAGCTTTTCCACGATTAAATAATATAAGTTTTTGATTACTTCCTCCATCCCTTTGTCTTTTATTAACTTCGGCGGCTGTTGAGAATGGAGCTGGTACAGGTTGGACAGTTTACCCTCCTTTGGCTTCTAACTTAGCTCATGCTGGGGCTTCTGTTGATTTAGCTATTTTTTCCTTACATCTTGCTGGGGCTTCTTCTATTCTAGGTGCAGTTAATTTTATTACCACTATTATTAATATACGATGGCAAGGAATACATTTTGAGCGTTTGCCTTTATTCATTTGATCAGTTAAGATCACGGCTATTCTTTTGTTACTGTCTTTACCTGTTTTAGCTGGAGCTATTACTATATTATTAACTGACCGAAATTTTAATACAGCTTTTTTCGATCCAGCAGGGGGAGGAGATCCAGTTTTATATCAGCATTTATTCCTTTTTAGAGGGACAAGTGGCGTTTAGCCACACGAGATTGAGCAATAACAGGTCTGTGATGCCCTTAGATGTCCGGGGCCGCACGCGCGCTACACTGAAGGAATCAGCGTGGATGCTTCCCTGGCCCGAAAGGGTTGGGAAAACCGTTGAATCTCCTTCGTGATAGGGATTGGGGCTTGAAATTCTTCCCCATGAACGAGGAATTCCCAGTAAGCGCGAGTCATAAGCTCGCGTTGATTACGTCCCTGCCCTTTGTACACACCGCCCGTCGCTACTACCGATTGAACGGTTTAGTGAGGGCCTCGAATTGGTCTCGGCCCGCCCTTCACCGGGCGGCGCCGCGGGTCGAGAAGACGCTCGAACTTGATCGTTTAGAGGAAGTAAAAGTCGTAACAAGGTTTCGGTAGGTGAACCTGCGGAAGGATCATTAAAAAAGAACTTTGAAGAGAGAGTTCAACAGTACGTGAAACCGCCTAGAGGTAAACGGGTGGATCCGCAAAGTCGGTCCGCGAAATTCAGCTCGGAAGGCTGGTCGCAGGCGGTAGGTCGAGATCTCTTGCCGACTCTCCTGCTGCTTGTACGCTGGCTTGACGTGTGCACTTTTCGCGGGCAGAGCGCCACGACCGGTTTTTGGGCAGTCAGAAGGCGGCGAGGAAGGTAAGTGGGCGCTTCGGCGTTTACTGTTATAGCCTCGCCTGTGCCGATCTGCTCGAAGACCGAGGAGCCGGCGCTTGGCAATCGGGTATCCTGCTCTCCTGGGGGGTTCGACAGGCAGAGACTGGGAAACCGTGTGTGCCGACCGCCTCTCTGGACGGACGGGGGTGCTTCGAGTCCGCCAAGCAAAGGGTCGGTGGCGAATCGGTCGGCACTCCACCCGACCCGTCTTGAAACACGGACCAAGGAGTCTAACATGCGCGCGAGTCGTTGGGTAGTACGAAACCCGAAGGCACAGTGAAAGCGAGGGCCGTCCTTGCGACGTGCTCAGGTGGGATCCTGCGTTCTAAACCGGTAAAGAC
>C.fulguratus_CladeB_NE27_2
ATGTCTCTTTGAGATAAGGAGTCTGGCCTGCCCGGTGACGTGTTTAACGGCTGCAGTATCCTGACTGTGCAAAGGTAGCATAATAATTTGCCTTTTAATTGGAGGATGGAATCAACGGCTTGACGAGAGCAAAGCTGTCTTTTTTATTTTTACTAGAATTTATCTTTTAAGTTAAAAGACTTAAATGTAACTAAAAGACGATAAGACCCTATTGAGCTTTAAAGAAATAAAATAATTATTATACAAATATGATTTTGGAAATTTTAGTTGGGGCGACTGCGGAGTAAAACCTCCGGATTAATTAATTTCCTTTTTTGATCCATTTTGATAGGTGAATTAGTTACCATAGGGATAACAGCGCACTACTTTTAAGGAGATCATTTTTAAAGGAGATCGCGACCTCGATGTTGGATTAAATATACTAAAAGGTGCAGAAGCTTTTAAGTTGTCTGTTCGACTATTAAATCTTTggGACTCTGTATATTTTATTTGGAGTATGAGCTGGCTTAGTTGGTACTGCTTTAAGTTTGTTGATTCGGGCTGAACTTGGTCAGCCAGGAAGTTTGTTAGGTGATGATCGGCTTTATAATGTTATCGTAACTGCTCATGCTTTTGTAATAATTTTTTTTTTCGTAATGCCTATAATAATTGGAGGATTTGGTAATTGGTTAATTCCTCTAATGTTAGGAGCTCCAGATATAGCTTTTCCACGATTAAATAATATAAGTTTTTGATTACTTCCTCCATCTCTTTGTCTCTTATTAACTTCGGCGGCTGTTGAGAATGGAGCTGGTACAGGTTGGACAGTTTATCCTCCTTTGGCTTCTAACTTAGCTCATGCTGGAGCTTCTGTTGATTTAGCTATTTTTTCTTTACATCTTGCTGGGGCTTCTTCTATCTTAGGTGCAGTTAATTTTATTACTACTATCATTAATATACGATGGCAGGGAATACATTTTGAGCGCTTGCCTTTATTTATTTGATCAGTTAAGATTACGGCTATTCTTTTGTTACTGTCTTTACCTGTTTTAGCTGGAGCTATTACTATATTATTAACTGACCGAAATTTTAACACAGCTTTTTTTGACCCAGCAGGGGGAGGAGATCCTGTTTTATATCAACATTTATTCCTTTTTAGAGGGACAAGTGGCGTTTAGCCACACGAGATTGAGCAATAACAGGTCTGTGATGCCCTTAGATGTCCGGGGCCGCACGCGCGCTACACTGAAGGAATCAGCGTGGATGCTTCCCTGGCCCGAAAGGGTTGGGAAAACCGTTGAATCTCCTTCGTGATAGGGATTGGGGCTTGAAATTCTTCCCCATGAACGAGGAATTCCCAGTAAGCGCGAGTCATAAGCTCGCGTTGATTACGTCCCTGCCCTTTGTACACACCGCCCGTCGCTACTACCGATTGAACGGTTTAGTGAGGGCCTCGAATTGGTCTCGGCCCGCCCTTCACCGGGCGGCGCCGCGGGTCGAGAAGACGCTCGAACTTGATCGTTTAGAGGAAGTAAAAGTCGTAACAAGGTTTCGGTAGGTGAACCTGCGGAAGGATCATTAAAAAAGAACTTTGAAGAGAGAGTTCAACAGTACGTGAAACCGCCTAGAGGTAAACGGGTGGATCCGCAAAGTCGGTCCGCGAAATTCAGCTCGGAAGGCTGGTCGCAGGCGGTAGGTCGAGATCTCTTGCGGACTCTCCTGCTGCTTGTACGCTGGCTTGACGTGTGCACTTTTCGCGGGCAGAGCGCCACGACCGGTTTTTGGGCAGTCAGAAGGCGGCGAGGAAGGTAAGTGGGCGCTTCGGCGTTTACTGTTATAGCCTCGCCTGTGCCGATCTGCTCGAAGACCGAGGAGCCGGCGCTTGGCAATGGGGTATCCTGCTCTCTTGGGGGGTTCGACAGGCAGAGACTGGGAAACCGTGTGTGCCGACCGCCTCTCTGGACGAACGGGGGTGCTTCGAGTCCGCCAAGCAAAGGGTCGGTGGCGAATCGGTCGGCACTCCACCCGACCCGTCTTGAAACACGGACCAAGGAGTCTAACATGCGCGCGAGTCGTTGGGTAGTACGAAACCCGAAGGCACAGTGAAAGCGAGGGCCGTCCTTGCGACGTGCTCAGGTGGGATCCTGCGTTCTAAACCGGTACAGGC
>C.fulguratus_CladeB_MU5_1
ATGTCTCTTTGAAATAAGGAGTCTGGCCTGCCCGGTGACGTGTTTAACGGCTGCAGTATCCTGACTGTGCAAAGGTAGCATAATAATTTGCCTTTTAATTGGAGGATGGAATCAACGGCTTGACGAGAGCAAAGCTGTCTTTTTTATTTTTACTAGAATTTATCTTTTAAGTTAAAAGACTTAAATGTAACTAAAAGACGATAAGACCCTATTGAGCTTTAAAGAAACAAAATAATTATTATACAAATATGATTTTGGAAATTTTAGTTGGGGCGACTGCGGAGTAAAACCTCCGGATTAATTAATTTCCTTTTTTGATCCATTTTGATAGGTGAATTAGTTACCATAGGGATAACAGCGCACTACTTTTAAGGAGATCATTTTTAAAGGAGATCGCGACCTCGATGTTGGATTAAATATACTAAAAGGTGCAGGAGCTTTTAAGTTGTCTGTTCGACTATTAAATCTTTGGGACTTTATATATTTTATTTGGAGTTTGAGCTGGTTTAGTTGGTACTGCTTTaAGCTTATTGATTCGAGCTGAACTTGGTCAGCCAGGAAGTTTGTTAGGAGATGATCAGCTTTATAATGTTATCGTAACTGCTCATGCTTTTGTTATAATTTTTTTTTTTGTTATGCCTATAATAATTGGGGGATTTGGTAATTGGTTAATTCCTTTAATGCTGGGAGCTCCAGATATAGCTTTTCCCCGGTTAAATAATATAAGTTTTTGATTACTTCCTCCATCCCTTTGTCTTTTGTTAACTTCTGCAGCTGTTGAGAATGGGGCTGGTACAGGTTGAACGGTTTACCCCCCTTTGGCTTCTAACTTAGCTCATGCTGGGGCTTCTGTTGATTTAGCTATTTTTTCCTTACATCTTGCTGGAGCTTCTTCTATTTTAGGTGCAGTTAATTTTATTACCACTATTATTAATATACGATGGCAGGGAATACATTTTGAGCGTTTGCCCTTATTTATTTGGTCAGTTAAAATTACGGCTATTCTTTTGTTATTGTCTTTGCCTGTTTTGGCTGGGGCTATTACTATATTATTAACTGACCGAAATTTTAATACGGCATTTTTTGATCCAGCAGGGGGGGGAGATCCCGTTTTATATCAACATTTATTTCTTTTTAGAGGGACAAGTGGCGTTTAGCCACACGAGATTGAGCAATAACAGGTCTGTGATGCCCTTAGATGTCCGGGGCCGCACGCGCGCTACACTGAAGGAATCAGCGTGGATGCTTCCCTGGCCCGAAAGGGTTGGGAAAACCGTTGAATCTCCTTCGTGATAGGGATTGGGGCTTGAAATTCTTCCCCATGAACGAGGAATTCCCAGTAAGCGCGAGTCATAAGCTCGCGTTGATTACGTCCCTGCCCTTTGTACACACCGCCCGTCGCTACTACCGATTGAACGGTTTAGTGAGGGCCTCGAATTGGTCTCGGCCCGCCCTTCACCGGGCGGCGCCGCGGGTCGAGAAGACGCTCGAACTTGATCGTTTAGAGGAAGTAAAAGTCGTAACAAGGTTTCGGTAGGTGAACCTGCGGAAGGATCATTAAAAAAGAACTTTGAAGAGAGAGTTCAACAGTACGTGAAACCGCCTAGAGGTAAACGGGTGGATCCGCAAAGTCGGTCCGCGAAATTCAGCTCGGAAGGCTGGTCGCAGGCGGTAGGTCGAGATCTCTTGCGGACTCTCCTGCTGCTTGTACGCTGGCTTGACGTGTGCACTTTTCGCGGGCAGAGCGCCACGACCGGTTTTTGGGCAGTCAGAAGGCGGCGAGGAAGGTAAGTGGGCGCTTCGGCGTTTACTGTTATAGCCTCGCCTGTCCCGATCTGCTCGAAGACCGAGGAGCCGCCGCTTGGCAATGGGCTATCCTGCTCTCCTGGGGGGTTCGACAGGCAGAGACTGGGAAACCGTGTCTGCCGACCGCCTCTCTGGACGGACGGGGGTGCTTCGAGTCCGCCAAGCAAAGGGTCGGTGGCGAATCGGTCGGCACTCCACCCGACCCGTCTTGAAACACGGACCAAGGAGTCTAACATGCGCGCGAGTCGTTGGGTAGTACGAAACCCGAAGGCACAGTGAAAGCGAGGGCCGTCCTTGCGACGTGCTCAGGTGGGATCCTGCGTTCTAAACCGGTAAAGAC
>C.fulguratus_CladeB_MU5_2
ATGTCTCTTTGAAATAAGGAGTCTGGCCTGCCCGGTGACGTGTTTAACGGCTGCAGTATCCTGACTGTGCAAAGGTAGCATAATAATTTGCCTTTTAATTGGAGGATGGAATCAACGGCTTGACGAGAGCAAAGCTGTCTTTTTTATTTTTACTAGAATTTATCTTTTAAGTTAAAAGACTTAAATGTAACTAAAAGACGATAAGACCCTATTGAGCTTTAAAGAAACAAAATAATTATTATACAAATATGATTTTGGAAATTTTAGTTGGGGCGACTGCGGAGTAAAACCTCCGGATTAATTAATTTCCTTTTTTGATCCATTTTGATAGGTGAATTAGTTACCATAGGGATAACAGCGCACTACTTTTAAGGAGATCATTTTTAAAGGAGATCGCGACCTCGATGTTGGATTAAATATACTAAAAGGTGCAGGAGCTTTTAAGTTGTCTGTTCGACTATTAAATCTTTGGGACTTTATATATTTTATTTGGAGTcTGAGCTGGTTTAGTTGGTACTGCTTTaAGCTTATTGATTCGAGCTGAACTTGGTCAGCCAGGAAGTTTGTTAGGAGATGATCAGCTTTATAATGTTATCGTAACTGCTCATGCTTTTGTTATAATTTTTTTTTTTGTTATGCCTATAATAATTGGGGGATTTGGTAATTGGTTAATTCCTTTAATGCTGGGAGCTCCAGATATAGCTTTTCCCCGGTTAAATAATATAAGTTTTTGATTACTTCCTCCATCCCTTTGTCTTTTGTTAACTTCTGCAGCTGTTGAGAATGGGGCTGGTACAGGTTGAACGGTTTACCCCCCTTTGGCTTCTAACTTAGCTCATGCTGGGGCTTCTGTTGATTTAGCTATTTTTTCCTTACATCTTGCTGGAGCTTCTTCTATTTTAGGTGCAGTTAATTTTATTACCACTATTATTAATATACGATGGCAGGGAATACATTTTGAGCGTTTGCCCTTATTTATTTGGTCAGTTAAAATTACGGCTATTCTTTTGTTATTGTCTTTGCCTGTTTTGGCTGGGGCTATTACTATATTATTAACTGACCGAAATTTTAATACGGCATTTTTTGATCCAGCAGGGGGGGGAGATCCCGTTTTATATCAACATTTATTTCTTTTTAGAGGGACAGGTGGCGTTTAGCCACACGAGATTGAGCAATACCAGGTCTCTGATGCCCTTAGATGTCCGGGGCCGCCAGCGCGCTACACTGAAGGAATCAGCGTGGATGGTTTCCTTGCCCGAAAAGGTTGGGAAAACCGTTGATTCTCCTTCGTGATAGGGATTGGGGCTTGAAATTCTTCCCCATGAACGAGGAATTCCCAGTAAGCGCGAGTCATAAGCTCGGCTTGATTACGTTCCTTCCCCTTGTACACACCGCCCGTCGCTACTACGGATTGAACGGTTTAGTGAGGGCTTGGAATTGGTCTGGGCCGGCCGTTCACCGGGCGCCGCCGCGGGTCGAGAAGACGCTCGAACTTGATCGTTTAGAGGAAGTAAAAGTCGTAACAAGGTTTCGGTAGGTGAACGTGCGGAAGGATCATTAAAAAAGAACTTTGAAGAGAGAGTTCAACAGTACGTGAAACCGCCTAGAGGTAAACGGGTGGATCCGCAAAGTCGGTCCGCGAAATTCAGCTCGGAAGGCTGGTCGCAGGCGGTAGGTCGAGATCTCTTGCGGACTCTCCTGCTGCTTGTACGCTGGCTTGACGTGTGCACTTTTCGCGGGCAGAGCGCCACGACCGGTTTTTGGGCAGTCAGAAGGCGGCGAGGAAGGTAAGTGGGCGCTTCGGCGTTTACTGTTATAGCCTCGCCTGTCCCGATCTGCTCGAAGACCGAGGAGCCGCCGCTTGGCAATGGGCTATCCTGCTCTCCTGGGGGGTTCGACAGGCAGAGACTGGGAAACCGTGTCTGCCGACCGCCTCTCTGGACGGACGGGGGTGCTTCGAGTCCGCCAAGCAAAGGGTCGGTGGCGAATCGGTCGGCACTCCACCCGACCCGTCTTGAAACACGGACCAAGGAGTCTAACATGCGCGCGAGTCGTTGGGTAGTACGAAACCCGAAGGCACAGTGAAAGCGAGGGCCGTCCTTGCGACGTGCTCAGGTGGGATCCTGCGTTCTAAACCGGTAAAGAC
>C.fulguratus_CladeB_LP6_1
ATGTCTCTTTGAAATAAGGAGTCTGGCCTGCCCGGTGACGTGTTTAACGGCTGCAGTATCCTGACTGTGCAAAGGTAGCATAATAATTTGCCTTTTAATTGGAGGATGGAATCAACGGCTTGACGAGAGCAAAGCTGTCTTTTTTATTTTTACTAGAATTTATCTTTTAAGTTAAAAGACTTAAATGTAACTAAAAGACGATAAGACCCTATTGAGCTTTAAAGAAACAAAATAATTATTATACAAATATGATTTTGGAAATTTTAGTTGGGGCGACTGCGGAGTAAAACCTCCGGATTAATTAATTTCCTTTTTTGATCCATTTTGATAGGTGAATTAGTTACCATAGGGATAACAGCGCACTACTTTTAAGGAGATCATTTTTAAAGGAGATCGCGACCTCGATGTTGGATTAAATATACTAAAAGGTGCAGGAGCTTTTAAGTTGTCTGTTCGACTATTAAATCTTTGGGACTTTATATATTTTATTTGGAGTTTGAGCTGGTTTAGTTGGTACTGCTTTAAGCTTATTGATTCGAGCTGAACTTGGTCAGCCAGGAAGTTTGTTAGGAGATGATCAGCTTTATAATGTTATCGTAACTGCTCATGCTTTTGTTATAATTTTTTTTTTTGTTATGCCTATAATAATTGGGGGATTTGGTAATTGGTTAATTCCTTTAATGCTGGGAGCTCCAGATATAGCTTTTCCCCGGTTAAATAATATAAGTTTTTGATTACTTCCTCCATCCCTTTGTCTTTTGTTAACTTCTGCAGCTGTTGAGAATGGGGCTGGTACAGGTTGAACGGTTTACCCCCCTTTGGCTTCTAACTTAGCTCATGCTGGGGCTTCTGTTGATTTAGCTATTTTTTCCTTACATCTTGCTGGAGCTTCTTCTATTTTAGGTGCAGTTAATTTTATTACCACTATTATTAATATACGATGGCAGGGAATACATTTTGAGCGTTTGCCCTTATTTATTTGGTCAGTTAAAATTACGGCTATTCTTTTGTTATTGTCTTTGCCTGTTTTGGCTGGGGCTATTACTATATTATTAACTGACCGAAATTTTAATACGGCATTttTtgATcCAgCAgGggGgggAGATCCCGTTTTATATCAACATTTATTTCTTTTTAGAGGGACAAGTGGCGTTTAGCCACACGAGCTTGAGCAATAACAGGTCTGTGATGCCCTTAGATGTCGGGGCCCGCACGCGCGCTACACTGAAGGAATCAGCGTGGATGCTTTCCTGGCCCGAAAGGGTTGGGAAAAACGTTGAATCTCCTTCGTGATAGGGATTGGGGCTTGAAATTCTTCCCCATGAACGAGGAATTCCCAGTAAGCGCGAGTCATAAGCTCGCGTTGATTACGTCCCTTGCCTTTGTACACACCGCCCGTCGCTACTACCGATTGAACGGTTTAGTGAGGGCCTCGAATTTGTCTCGGCCCGCCGTTCACCGGGGGGCGGCGCCGGTCGAGAGGACGCTCGAACTTGATCGTTTAGAGGAAGTAAAAGTCGTAACAAGGTTTCGGTAGGTGAACGTGCGGAAGGATCATTAAAAAAGAACTTTGAAGAGAGAGTTCAACAGTACGTGAAACCGCCTAGAGGTAAACGGGTGGATCCGCAAAGTCGGTCCGCGAAATTCAGCTCGGAAGGCTGGTCGCAGGCGGTAGGTCGAGATCTCTTGCGGACTCTCCTGCTGCTTGTACGCTGGCTTGACGTGTGCACTTTTCGCGGGCAGAGCGCCACGACCGGTTTTTGGGCAGTCAGAAGGCGGCGAGGAAGGTAAGTGGGCGCTTCGGCGTTTACTGTTATAGCCTCGCCTGTCCCGATCTGCTCGAAGACCGAGGAGCCGCCGCTTGGCAATGGGCTATCCTGCTCTCCTGGGGGGTTCGACAGGCAGAGACTGGGAAACCGTGTCTGCCGACCGCCTCTCTGGACGGACGGGGGTGCTTCGAGTCCGCCAAGCAAAGGGTCGGTGGCGAATCGGTCGGCACTCCACCCGACCCGTCTTGAAACACGGACCAAGGAGTCTAACATGCGCGCGAGTCGTTGGGTAGTACGAAACCCGAAGGCACAGTGAAAGCGAGGGCCGTCCTTGCGACGTGCTCAGGTGGGATCCTGCGTTCTAAACCGGTAAAGAC
>C.fulguratus_CladeB_LP6_2
ATGTCTCTTTGAAATAAGGAGTCTGGCCTGCCCGGTGACGTGTTTAACGGCTGCAGTATCCTGACTGTGCAAAGGTAGCATAATAATTTGCCTTTTAATTGGAGGATGGAATCAACGGCTTGACGAGAGCAAAGCTGTCTTTTTTATTTTTACTAGAATTTATCTTTTAAGTTAAAAGACTTAAATGTAACTAAAAGACGATAAGACCCTATTGAGCTTTAAAGAAACAAAATAATTATTATACAAATATGATTTTGGAAATTTTAGTTGGGGCGACTGCGGAGTAAAACCTCCGGATTAATTAATTTCCTTTTTTGATCCATTTTGATAGGTGAATTAGTTACCATAGGGATAACAGCGCACTACTTTTAAGGAGATCATTTTTAAAGGAGATCGCGACCTCGATGTTGGATTAAATATACTAAAAGGTGCAGGAGCTTTTAAGTTGTCTGTTCGACTATTAAATCTTTGGGACTTTATATATTTTATTTGGAGTTTGAGCTGGTTTAGTTGGTACTGCTTTAAGCTTATTaATTCGAGCTGAACTTGGTCAGCCAGGAAGTTTGTTAGGAGATGATCAGCTTTATAATGTTATCGTAACTGCTCATGCTTTTGTTATAATTTTTTTTTTTGTTATGCCTATAATAATTGGGGGATTTGGTAATTGGTTAATTCCTTTAATGCTGGGAGCTCCAGATATAGCTTTTCCCCGGTTAAATAATATAAGTTTTTGATTACTTCCTCCATCCCTTTGTCTTTTGTTAACTTCTGCAGCTGTTGAGAATGGGGCTGGTACAGGTTGAACGGTTTACCCCCCTTTGGCTTCTAACTTAGCTCATGCTGGGGCTTCTGTTGATTTAGCTATTTTTTCCTTACATCTTGCTGGAGCTTCTTCTATTTTAGGTGCAGTTAATTTTATTACCACTATTATTAATATACGATGGCAGGGAATACATTTTGAGCGTTTGCCCTTATTTATTTGGTCAGTTAAAATTACGGCTATTCTTTTGTTATTGTCTTTGCCTGTTTTGGCTGGGGCTATTACTATATTATTAACTGACCGAAATTTTAATACGGCATTttTtgATcCAgCAgGggGgggAGATCCCGTTTTATATCAACATTTATTTCTTTTTAGAGGGACAAGTGGCGTTTAGCCACACGAGATTGAGCAATAACAGGTCTGTGATGCCCTTAGATGTCCCGGGGGGCACGCGCGCTACACTGAAGGAATCAGCGTGGATGCTTTCCTGGCCCGAAAGGGTTGGGAAAACCGTTGGATCTCCTTCGTGATAGGGATTGGGGCTTGAAATTCTTCCCCATGAACGAGGAATTCCCAGTAAGCGCGAGTCATAAGCTCGCGTTGATTACGTCCCCTGCCTTTGTACACACCGCCCGTCGCTACTACCGATTGAACGGTTTAGTGAGGGCCTCGAATTGGTCTCGGCCCGCCGTTCACCGGGCGGCGGCGCCCGTCGAGGAGACGCTCGAACTTGATCGTTTAGAGGAAGTAAAAGTCGTAACAAGGTTTCGGTAGGTGAACGTGCGGAAGGATCATTAAAAAAGAACTTTGAAGAGAGAGTTCAACAGTACGTGAAACCGCCTAGAGGTAAACGGGTGGATCCGCAAAGTCGGTCCGCGAAATTCAGCTCGGAAGGCTGGTCGCAGGCGGTAGGTCGAGATCTCTTGCGGACTCTCCTGCTGCTTGTACGCTGGCTTGACGTGTGCACTTTTCGCGGGCAGAGCGCCACGACCGGTTTTTGGGCAGTCAGAAGGCGGCGAGGAAGGTAAGTGGGCGCTTCGGCGTTTACTGTTATAGCCTCGCCTGTCCCGATCTGCTCGAAGACCGAGGAGCCGCCGCTTGGCAATGGGCTATCCTGCTCTCCTGGGGGGTTCGACAGGCAGAGACTGGGAAACCGTGTCTGCCGACCGCCTCTCTGGACGGACGGGGGTGCTTCGAGTCCGCCAAGCAAAGGGTCGGTGGCGAATCGGTCGGCACTCCACCCGACCCGTCTTGAAACACGGACCAAGGAGTCTAACATGCGCGCGAGTCGTTGGGTAGTACGAAACCCGAAGGCACAGTGAAAGCGAGGGCCGTCCTTGCGACGTGCTCAGGTGGGATCCTGCGTTCTAAACCGGTAAAGAC
>C.fulguratus_CladeB_TH7_1
ATGTCTCTTTGAAATAAGGAGTCTGGCCTGCCCGGTGACGTGTTTAACGGCTGCAGTATCCTGACTGTGCAAAGGTAGCATAATAATTTGCCTTTTAATTGGAGGATAGAATCAACGGCTTGACGAGAGCAAAGCTGTCTTTTTTATTTTTACTAGAATTTATCTTTTAAGTTAAAAGACTTAAATATAACTAAAAGACGATAAGACCCTATTGAGCTTTAAAGAAGCAAAATAATTATTATACAAATATGATTTTGGGAATTTTAGTTGGGGCGACTGCGGAGTAAAACCTCCGGATTAATTAATTTCTTTTTTTGATCCATTTTGATAGGTGAATTAGTTACCATAGGGATAACAGCGCACTACTTTTAAGGAGATCATTTTTAAAGGAGATCGCGACCTCGATGTTGGATTAAATATACTAAAAGGTGCAGGAGCTTTTAAGTTGTCTGTTCGACTATTAAATCTTTgGGACTTTATAtATTTTATTTGGAGTCTGAGCTGGTTTAGTtGGTACTGCtTTAAGCTtATTAATTCGAGCTGAGCTtGGTCAGCCAGGAAGTTTGTTAGGAGATGATCAGCTTTAtAATGTTATTGTAACTGCTCATGCTTTTGTtATAATTTTTTTTTTTGTtATGCCTATAATAATtGGGGGATTTGGTAATTGGTTAATTCCTTTGATgcTAGGAGCCCCAGATATGGCTTTTCCTCGGTTAAATAATATAAGTTTTTGGTTGCTTCCTCCATCCCTTTGtCTTTTATTAACTTCTGCAGCTGTTGAGAATGGAGCtGGTACGGGTTGGACAGTtTATCCTCCTTTGGCTTCTAACTTaGCTCATGCTGGAGCTTCTGTTGATTTGGCTATTTTTTCCTTACATCTTGCTGGAGCTTCtTCTATTCTaGGTGCAGTTAATTTTATTACTACTATtATTAATATACGATGGCAGGgAATACATTTTGAGCGTTTGCCTTTGTTTATTTGATCaGTTAAaATTACAGCTATTCTTTTATTACTATCTTTGCCTGTTTTGGCTGGGGCTATTACTATATTATTAACTGATCGAAATTTTAATACAGCTTTTTTtGAtCCGGCAGGGGGAGGAGATCCAGTTTTATATCAACATTTATTTCTTTTTAGAGGGACAAGTGGCGTTTAGCCACACGAGATTGAGCAATAACAGGTCTGTGATGCCCTTAGATGTCCCGGCCCGGACGCGCGCTACACTGAAGGAATCAGCGTGGATGCTTCCCTGGCCCGAAAGGGTTGGGAAAACCGTTGAATCTCCTTCGTGATAGGGATTGGGGCTTGAAATTCTTCCCCATGAACGAGGAATTCCCAGTAAGCGCGAGTCATAAGCTCGCGTTGATTACGTCCCTGCCCTTTGTACACACCGCCCGTCGCTACTACCGATTGAACGGTTTAGTGAGGGCCTCGAATTGGTCTCGGCCCGCCCTTCACCGGGCGGCGCCGCGGGTCGAGAAGACGCTCGAACTTGATCGTTTAGAGGAAGTAAAAGTCGTAACAAGGTTTCCGTAGGTGAACCTGCGGAAGGATCATTAAAAAAGAACTTTGAAGAGAGAGTTCAACAGTACGTGAAACCGCCTAGAGGTAAACGGGTGGATCCGCAAAGTCGGTCCGCGAAATTCAGCTCGGAAGGCTGGTCGCAGGCGGTAGGTCGAGATCTCTTGCGGACTCTCCTGCTGCTTGTACGCTGGCTTGACGTGTGCACTTTTCGCGGGCAGAGCGCCACGACCGGTTTTTGGGCAGTCAGAAGGCGGCGAGGAAGGTAAGTGGGCGCTTCGGCGTTTACTGTTATAGCCTCGCCTGTCCCGATCTGCTCGAAGACCGAGGAGCCGCCGCTTGGCAATGGGCTATCCTGCTCTCCTGGGGGGTTCGACAGGCAGAGACTGGGAAACCGTGTCTGCCGACCGCCTCTCTGGACGGACGGGGGTGCTTCGAGTCCGCCAAGCAAAGGGTCGGTGGCGAATCGGTCGGCACTCCACCCGACCCGTCTTGAAACACGGACCAAGGAGTCTAACATGCGCGCGAGTCGTTGGGTAGTACGAAACCCGAAGGCACAGTGAAAGCGAGGGCCGTCCTTGCGACGTGCTCAGGTGGGATCCTGCGTTCTAAACCGGTAAAGAC
>C.fulguratus_CladeB_TH7_2
ATGTCTCTTTGAAATAAGGAGTCTGGCCTGCCCGGTGACGTGTTTAACGGCTGCAGTATCCTGACTGTGCAAAGGTAGCATAATAATTTGCCTTTTAATTGGAGGATAGAATCAACGGCTTGACGAGAGCAAAGCTGTCTTTTTTATTTTTACTAGAATTTATCTTTTAAGTTAAAAGACTTAAATATAACTAAAAGACGATAAGACCCTATTGAGCTTTAAAGAAGCAAAATAATTATTATACAAATATGATTTTGGGAATTTTAGTTGGGGCGACTGCGGAGTAAAACCTCCGGATTAATTAATTTCTTTTTTTGATCCATTTTGATAGGTGAATTAGTTACCATAGGGATAACAGCGCACTACTTTTAAGGAGATCATTTTTAAAGGAGATCGCGACCTCGATGTTGGATTAAATATACTAAAAGGTGCAGGAGCTTTTAAGTTGTCTGTTCGACTATTAAATCTTTgGGACTTTATAtATTTTATTTGGAGTCTGAGCTGGTTTAGTtGGTACTGCtTTAAGCTtATTAATTCGAGCTGAGCTtGGTCAGCCAGGAAGTTTGTTAGGAGATGATCAGCTTTAtAATGTTATcGTAACTGCTCATGCTTTTGTtATAATTTTTTTTTTTGTtATGCCTATAATAATtGGGGGATTTGGTAATTGGTTAATTCCTTTGATgcTAGGAGCCCCAGATATGGCTTTTCCTCGGTTAAATAATATAAGTTTTTGGTTGCTTCCTCCATCCCTTTGtCTTTTATTAACTTCTGCAGCTGTTGAGAATGGAGCtGGTACGGGTTGGACAGTtTATCCTCCTTTGGCTTCTAACTTaGCTCATGCTGGAGCTTCTGTTGATTTGGCTATTTTTTCCTTACATCTTGCTGGAGCTTCtTCTATTCTaGGTGCAGTTAATTTTATTACTACTATtATTAATATACGATGGCAGGgAATACATTTTGAGCGTTTGCCTTTGTTTATTTGATCaGTTAAaATTACAGCTATTCTTTTATTACTATCTTTGCCTGTTTTGGCTGGGGCTATTACTATATTATTAACTGATCGAAATTTTAATACAGCTTTTTTtGAtCCGGCAGGGGGAGGAGATCCAGTTTTATATCAACATTTATTTCTTTTTAGAGGGACAAGTGGCGTTTAGCCACACGAGATTGAGCAATAACAGGTCTGTGATGCCTTTAGATGTCCCGGGCCGCACGCGCGCTACACTGAAGGAATCAGCGTGGATGCTTCCCTGGCCCGAAAGGGTTGGGAAAAACGTTGAATCTCCTTCGTGATAGGGATTGGGGCTTGAAATTCTTCCCCATGAACGAGGAATTCCCAGTAAGCGCGAGTCATAAGCTCGCGTTGATTACGTCCCTGCCGTTTGTACACACCGCCCGTCGCTACTACCCATTGAACGGTTTAGTGAGGGCCTCGAGTTGGTCTCGGCCCCCCCTTCACCGGCAGGCGCGGGGGGTGGAGAAGACGGTCGAACTTGATCGTTTAGAGGAAGtAAAAGTCGTAACAAGGTTTCGGTAGGTGAACCTGCGGAAGGATCATTAAAAAAGAACTTTGAAGAGAGAGTTCAACAGTACGTGAAACCGCCTAGAGGTAAACGGGTGGATCCGCAAAGTCGGTCCGCGAAATTCAGCTCGGAAGGCTGGTCGCAGGCGGTAGGTCGAGATCTCTTGCGGACTCTCCTGCTGCTTGTACGCTGGCTTGACGTGTGCACTTTTCGCGGGCAGAGCGCCACGACCGGTTTTTGGGCAGTCAGAAGGCGGCGAGGAAGGTAAGTGGGCGCTTCGGCGTTTACTGTTATAGCCTCGCCTGTCCCGATCTGCTCGAAGACCGAGGAGCCGCCGCTTGGCAATGGGCTATCCTGCTCTCCTGGGGGGTTCGACAGGCAGAGACTGGGAAACCGTGTCTGCCGACCGCCTCTCTGGACGGACGGGGGTGCTTCGAGTCCGCCAAGCAAAGGGTCGGTGGCGAATCGGTCGGCACTCCACCCGACCCGTCTTGAAACACGGACCAAGGAGTCTAACATGCGCGCGAGTCGTTGGGTAGTACGAAACCCGAAGGCACAGTGAAAGCGAGGGCCGTCCTTGCGACGTGCTCAGGTGGGATCCTGCGTTCTAAACCGGTAAAGAC
>C.fulguratus_CladeB_WR8_1
ATGTCTCTTTGAAATAAGGAGTCTGGCCTGCCCGGTGACGTGTTTAACGGCTGCAGTATCCTGACTGTGCAAAGGTAGCATAATAATTTGCCTTTTAATTGGAGGATGGAATCAACGGCTTGACGAGAGCAAAGCTGTCTTTTTTATTTTTACTAGAATTTATCTTTTAAGTTAAAAGACTTAAATGTAACTAAAAGACGATAAGACCCTATTGAGCTTTAAAGAAACAAAATAATTATTATACAGATATGATTTTGGGAATTTTAGTTGGGGCGACTGCGGAGTAAAACCTCCGGAATAATTAATTTCCTTTTTTGATCCATTTTGATAGGTGAATTAGTTACCATAGGGATAACAGCGCACTACTTTTAAGGAGATCATCTTTAAAGGAGATCGCGACCTCGATGTTGGATTAAATATACTAAAAGGTGCAGGAGCTTTTAAGTTGTCTGTTCGACTATTAAATCTTTgGGACTTTATATATTTTATTTGGAGTTTGAGCTGGTTTAGTTGGTACTGCTTTAAGCTTATTAATTCGAGCTGAACTTGGTCAGCCAGGAAGTTTGTTAGGAGATGATCAGCTTTATAATGTTATCGTAACTGCTCATGCTTTTGTTATAATTTTTTTTTTTGTTATGCCTATAATAATTGGGGGATTTGGTAATTGATTAATTCCTTTAATGCTGGGAGCTCCAGATATAGCTTTTCCCCGGTTAAATAAtATAAGTTTTTGATTGCTTCCTCCATCTCTTTGTCTTTTATTAACTTCTGCAGCTGTTGAGAATGGGGCTGGTACAGGTTGAACGGTTTACCCCCCTTTGGCTTCTAACTTAGCTCATGCTGGGGCTTCTGTTGATTTAGCTATTTTTTCCTTACATCTTGCTGGAGCTTCTTCTATTTTAGGTGCAGTTAATTTTATTACCACTATTATTAATATACGATGGCAGGGAATGCATTTTGAGCGTTTACCCTTATTTATTTGGTCAGTTAAAATTACGGCTATTCTTTTATTATTGTCTTTGCCTGTTTTGGCTGGGGCTATTACTATATTATTAACTGATCGAAATTTTAATACGGCATTTTTTGATCCaGCAGGGGGGggGgATCCCGTTTTAtATCAACATTTATTTCTTTTTAGAGGGACAAGTGGCGTTTAGCCACACGAGATTGAGCAATAACAGGTCTGTGATGCCCTTAGATGTCCGGGGCCGCACGCGCGCTACACTGAAGGAATCAGCGTGGATGCTTCCCTGGCCCGAAAGGGTTGGGAAAACCGTTGAATCTCCTTCGTGATAGGGATTGGGGCTTGAAATTCTTCCCCATGAACGAGGAATTCCCAGTAAGCGCGAGTCATAAGCTCGCGTTGATTACGTCCCTGCCCTTTGTACACACCGCCCGTCGCTACTACCGATTGAACGGTTTAGTGAGGGCCTCGAATTGGTCTCGGCCCGCCCTTCACCGGGCGGCGCCGCGGGTCGAGAAGACGCTCGAACTTGATCGTTTAGAGGAAGTAAAAGTCGTAACAAGGTTTCCGTAGGTGAACCTGCGGAAGGATCATTAAAAAAGAACTTTGAAGAGAGAGTTCAACAGTACGTGAAACCGCCTAGAGGTAAACGGGTGGATCCGCAAAGTCGGTCCGCGAAATTCAGCTCGGAAGGCTGGTCGCAGGCGGTAGGTCGAGATCTCTTGCGGACTCTCCTGCTGCTTGTACGCTGGCTTGACGTGTGCACTTTTCGCGGGCAGAGCGCCACGACCGGTTTTTGGGCAGTCAGAAGGCGGCGAGGAAGGTAAGTGGGCGCTTCGGCGTTTACTGTTATAGCCTCGCCTGTCCCGATCTGCTCGAAGACCGAGGAGCCGCCGCTTGGCAATGGGCTATCCTGCTCTCCTGGGGGGTTCGACAGGCAGAGACTGGGAAACCGTGTCTGCCGACCGCCTCTCTGGACGGACGGGGGTGCTTCGAGTCCGCCAAGCAAAGGGTCGGTGGCGAATCGGTCGGCACTCCACCCGACCCGTCTTGAAACACGGACCAAGGAGTCTAACATGCGCGCGAGTCGTTGGGTAGTACGAAACCCGAAGGCACAGTGAAAGCGAGGGCCGTCCTTGCGACGTGCTCAGGTGGGATCCTGCGTTCTAAACCGGTAAAGAC
>C.fulguratus_CladeB_WR8_2
ATGTCTCTTTGAAATAAGGAGTCTGGCCTGCCCGGTGACGTGTTTAACGGCTGCAGTATCCTGACTGTGCAAAGGTAGCATAATAATTTGCCTTTTAATTGGAGGATGGAATCAACGGCTTGACGAGAGCAAAGCTGTCTTTTTTATTTTTACTAGAATTTATCTTTTAAGTTAAAAGACTTAAATGTAACTAAAAGACGATAAGACCCTATTGAGCTTTAAAGAAACAAAATAATTATTATACAGATATGATTTTGGGAATTTTAGTTGGGGCGACTGCGGAGTAAAACCTCCGGAATAATTAATTTCCTTTTTTGATCCATTTTGATAGGTGAATTAGTTACCATAGGGATAACAGCGCACTACTTTTAAGGAGATCATCTTTAAAGGAGATCGCGACCTCGATGTTGGATTAAATATACTAAAAGGTGCAGGAGCTTTTAAGTTGTCTGTTCGACTATTAAATCTTTgGGACTTTATATATTTTATTTGGAGTTTGAGCTGGTTTAGTTGGTACTGCTTTAAGCTTATTAATTCGAGCTGAACTTGGTCAGCCAGGAAGTTTGTTAGGAGATGATCAGCTTTATAATGTTATCGTAACTGCTCATGCTTTTGTTATAATTTTTTTTTTTGTTATGCCTATAATAATTGGGGGATTTGGTAATTGATTAATTCCTTTAATGCTGGGAGCTCCAGATATgGCTTTTCCCCGGTTAAATAAtATAAGTTTTTGATTGCTTCCTCCATCTCTTTGTCTTTTATTAACTTCTGCAGCTGTTGAGAATGGGGCTGGTACAGGTTGAACGGTTTACCCCCCTTTGGCTTCTAACTTAGCTCATGCTGGGGCTTCTGTTGATTTAGCTATTTTTTCCTTACATCTTGCTGGAGCTTCTTCTATTTTAGGTGCAGTTAATTTTATTACCACTATTATTAATATACGATGGCAGGGAATGCATTTTGAGCGTTTgCCCTTATTTATTTGGTCAGTTAAAATTACGGCTATTCTTTTATTATTGTCTTTGCCTGTTTTGGCTGGGGCTATTACTATATTATTAACTGATCGAAATTTTAATACGGCATTTTTTGATCCaGCAGGGGGGggGgATCCCGTTTTAtATCAACATTTATTTCTTTTTAGAGGGACAAGTGGCGTTTAGCCACACGAGATTGAGCAATAACAGGTCTGTGATGCCCTTAGATGTCCGGGACCGCACGCGCGCTACACTGAAGGAATCAGCGTGGATGCTTCCCTGGCCCGAAAGGGTTGGGAAAACCGTTGAATCTCCTTCGTGATAGGGATTGGGGCTTGAAATTCTTCCCCATGAACGAGGAATTCCCAGTAAGCGCGAGTCATAAGCTCGCGTTGATTACGTCCCTGCCCTTTGTACACACCGCCCGTCGCTACTACCGATTGAACGGTTTAGTGAGGGCCTCGAATTGGTCTCGGCCCGCCCTTCACCGGGCGGCGCCGCGGGTCGAGAAGACGCTCGAACTTGATCGTTTAGAGGAAGTAAAAGTCGTAACAAGGTTTCCGTAGGTGAACCTGCGGAAGGATCATTAAAAAAGAACTTTGAAGAGAGAGTTCAACAGTACGTGAAACCGCCTAGAGGTAAACGGGTGGATCCGCAAAGTCGGTCCGCGAAATTCAGCTCGGAAGGCTGGTCGCAGGCGGTAGGTCGAGATCTCTTGCGGACTCTCCTGCTGCTTGTACGCTGGCTTGACGTGTGCACTTTTCGCGGGCAGAGCGCCACGACCGGTTTTTGGGCAGTCAGAAGGCGGCGAGGAAGGTAAGTGGGCGCTTCGGCGTTTACTGTTATAGCCTCGCCTGTCCCGATCTGCTCGAAGACCGAGGAGCCGCCGCTTGGCAATGGGCTATCCTGCTCTCCTGGGGGGTTCGACAGGCAGAGACTGGGAAACCGTGTCTGCCGACCGCCTCTCTGGACGGACGGGGGTGCTTCGAGTCCGCCAAGCAAAGGGTCGGTGGCGAATCGGTCGGCACTCCACCCGACCCGTCTTGAAACACGGACCAAGGAGTCTAACATGCGCGCGAGTCGTTGGGTAGTACGAAACCCGAAGGCACAGTGAAAGCGAGGGCCGTCCTTGCGACGTGCTCAGGTGGGATCCTGCGTTCTAAACCGGTAAAGAC
>C.fulguratus_CladeB_KU9_1
ATGTCTCTTTGAAATAAGGAGTCTGGCCTGCCCGGTGACGTGTTTAACGGCTGCAGTATCCTGACTGTGCAAAGGTAGCATAATAATTTGCCTTTTAATTGGAGGATGGAATCAACGGCTTGACGAGAGCAAAGCTGTCTTTTTTATTTTTACTAGAATTTATCTTTTAAGTTAAAAGACTTAAATGTAACTAAAAGACGATAAGACCCTATTGAGCTTTAAAGAAACAAAATAATTATTATACAAATATGATTTTGGAAATTTTAGTTGGGGCGACTGCGGAGTAAAACCTCCGGATTAATTAATTTCCTTTTTTGATCCATTTTGATAGGTGAATTAGTTACCATAGGGATAACAGCGCACTACTTTTAAGGAGATCATTTTTAAAGGAGATCGCGACCTCGATGTTGGATTAAATATACTAAAAGGTGCAGGAGCTTTTAAGTTGTCTGTTCGACTATTAAATCTTTGGGACTTTATATATTTTATTTGGAGTcTGAGCTGGTTTAGTTGGTACTGCTTTAAGCTTATTGATTCGAGCTGAACTTGGTCAGCCAGGAAGTTTATTAGGAGATGATCAGCTTTATAATGTTATCGTAACTGCTCATGCTTTTGTTATAATTTTTTTTTTTGTTATGCCTATAATAATTGGGGGATTTGGTAATTGGTTAATTCCTTTAATGCTGGGAGCTCCAGATATAGCTTTTCCCCGGTTAAATAATATAAGTTTTTGATTACTTCCTCCATCCCTTTGTCTTTTGTTAACTTCTGCAGCTGTTGAGAATGGGGCTGGTACAGGTTGAACGGTTTACCCCCCTTTGGCTTCTAACTTAGCTCATGCTGGGGCTTCTGTTGATTTAGCTATTTTTTCCTTACATCTTGCTGGAGCTTCTTCTATTTTAGGTGCAGTTAATTTTATTACCACTATTATTAATATACGATGGCAGGGAATACATTTTGAGCGTTTGCCCTTATTTATTTGGTCAGTTAAAATTACGGCTATTCTTTTGTTATTGTCTTTGCCTGTTTTGGCTGGGGCTATTACTATATTATTAACTGACCGAAATTTTAATACGGCATTTTTTGATCCaGCAGGGGGGgGAGATCCCGtTtTATAtCAacaTTTATTTCTTTTTAGAGGGACAAGTGGCGTTTAGCCACACGAGATTGAGCAATAACAGGTCTGTGATGCCCTTAGATGTCCGGGGGCGCACGCGCGGTACACTGAAGGAATCAGCGTGGATGCTTTCCTGGCCCGAAGGGGTTGGGAAAACCGTTGAATCTCCTTCGTGATAGGGATTGGGGCTTGAAATTCTTCCCCATGAACGAGGAATTCCCAGTAAGCGCGAGTCATAAGCTCGCGTTGATTACGTCCCTTGCCTTTGTACACACCGCCCGTCGCTACTACCGATTGAACGGTTTAGTGAGGGCCTCGAATTGGTCTCGGCCCGCCGTTCACCCGGGGGCGGCGCCCGTCGAGAAGACGCTCGAACTTGATCGTTTAGAGGAAGTAAAAGTCGTAACAAGGTTTCGGTAGGTGAACGTGCGGAAGGATCATTAAAAAAGAACTTTGAAGAGAGAGTTCAACAGTACGTGAAACCGCCTAGAGGTAAACGGGTGGATCCGCAAAGTCGGTCCGCGAAATTCAGCTCGGAAGGCTGGTCGCAGGCGGTAGGTCGAGATCTCTTGCGGACTCTCCTGCTGCTTGTACGCTGGCTTGACGTGTGCACTTTTCGCGGGCAGAGCGCCACGACCGGTTTTTGGGCAGTCAGAAGGCGGCGAGGAAGGTAAGTGGGCGCTTCGGCGTTTACTGTTATAGCCTCGCCTGTCCCGATCTGCTCGAAGACCGAGGAGCCGCCGCTTGGCAATGGGCTATCCTGCTCTCCTGGGGGGTTCGACAGGCAGAGACTGGGAAACCGTGTCTGCCGACCGCCTCTCTGGACGGACGGGGGTGCTTCGAGTCCGCCAAGCAAAGGGTCGGTGGCGAATCGGTCGGCACTCCACCCGACCCGTCTTGAAACACGGACCAAGGAGTCTAACATGCGCGCGAGTCGTTGGGTAGTACGAAACCCGAAGGCACAGTGAAAGCGAGGGCCGTCCTTGCGACGTGCTCAGGTGGGATCCTGCGTTCTAAACCGGTAAAGAC
>C.fulguratus_CladeB_KU9_2
ATGTCTCTTTGAAATAAGGAGTCTGGCCTGCCCGGTGACGTGTTTAACGGCTGCAGTATCCTGACTGTGCAAAGGTAGCATAATAATTTGCCTTTTAATTGGAGGATGGAATCAACGGCTTGACGAGAGCAAAGCTGTCTTTTTTATTTTTACTAGAATTTATCTTTTAAGTTAAAAGACTTAAATGTAACTAAAAGACGATAAGACCCTATTGAGCTTTAAAGAAACAAAATAATTATTATACAAATATGATTTTGGAAATTTTAGTTGGGGCGACTGCGGAGTAAAACCTCCGGATTAATTAATTTCCTTTTTTGATCCATTTTGATAGGTGAATTAGTTACCATAGGGATAACAGCGCACTACTTTTAAGGAGATCATTTTTAAAGGAGATCGCGACCTCGATGTTGGATTAAATATACTAAAAGGTGCAGGAGCTTTTAAGTTGTCTGTTCGACTATTAAATCTTTGGGACTTTATATATTTTATTTGGAGTcTGAGCTGGTTTAGTTGGTACTGCTTTAAGCTTATTGATTCGAGCTGAACTTGGTCAGCCAGGAAGTTTATTAGGAGATGATCAGCTTTATAATGTTATCGTAACTGCTCATGCTTTTGTTATAATTTTTTTTTTTGTTATGCCTATAATAATTGGGGGATTTGGTAATTGGTTAATTCCTTTAATGCTGGGAGCTCCAGATATAGCTTTTCCCCGGTTAAATAATATAAGTTTTTGATTACTTCCTCCATCCCTTTGTCTTTTGTTAACTTCTGCAGCTGTTGAGAATGGGGCTGGTACAGGTTGAACGGTTTACCCCCCTTTGGCTTCTAACTTAGCTCATGCTGGGGCTTCTGTTGATTTAGCTATTTTTTCCTTACATCTTGCTGGAGCTTCTTCTATTTTAGGTGCAGTTAATTTTATTACCACTATTATTAATATACGATGGCAGGGAATACATTTTGAGCGTTTGCCCTTATTTATTTGGTCAGTTAAAATTACGGCTATTCTTTTGTTATTGTCTTTGCCTGTTTTGGCTGGGGCTATTACTATATTATTAACTGACCGAAATTTTAATACGGCATTTTTTGATCCaGCAGGGGGGgGAGATCCCGtTtTATAtCAacaTTTATTTCTTTTTAGAGGGACAGGTGGCGTTTAGCCACACGAGATTGAGCAATAACAGGTCTGTGATGCCTTTAGATGTCCGGGGCCGCACGCGCGCTACACTGAAGGAATCAGCGTGGATGCTTCCCTGGCCCGAAAGGGTTGGGAAAACCGTTGAATCTCCTTCGTGATAGGGATTGGGGCTTGAAATTCTTCCCCATGAACGAGGAATTCCCAGTAAGCGCGAGTCATAAGCTCGCGTTGATTACGTCCCTGCCCTTTGTACACACCGCCCGTCGCTACTACCGATTGAACGGTTTAGTGAGGGCCTCGAATTGGTCTCGGCCCGCCCTTCACCGGGCGGCGCCGCGGGTCGAGAAGACGCTCGAACTTGATCGTTTAGAGGAAGTAAAAGTCGTAACAAGGTTTCCGTAGGTGAACCTGCGGAAGGATCATTAAAAAAGAACTTTGAAGAGAGAGTTCAACAGTACGTGAAACCGCCTAGAGGTAAACGGGTGGATCCGCAAAGTCGGTCCGCGAAATTCAGCTCGGAAGGCTGGTCGCAGGCGGTAGGTCGAGATCTCTTGCGGACTCTCCTGCTGCTTGTACGCTGGCTTGACGTGTGCACTTTTCGCGGGCAGAGCGCCACGACCGGTTTTTGGGCAGTCAGAAGGCGGCGAGGAAGGTAAGTGGGCGCTTCGGCGTTTACTGTTATAGCCTCGCCTGTCCCGATCTGCTCGAAGACCGAGGAGCCGCCGCTTGGCAATGGGCTATCCTGCTCTCCTGGGGGGTTCGACAGGCAGAGACTGGGAAACCGTGTCTGCCGACCGCCTCTCTGGACGGACGGGGGTGCTTCGAGTCCGCCAAGCAAAGGGTCGGTGGCGAATCGGTCGGCACTCCACCCGACCCGTCTTGAAACACGGACCAAGGAGTCTAACATGCGCGCGAGTCGTTGGGTAGTACGAAACCCGAAGGCACAGTGAAAGCGAGGGCCGTCCTTGCGACGTGCTCAGGTGGGATCCTGCGTTCTAAACCGGTAAAGAC
>C.fulguratus_CladeB_KP10_1
ATGTCTCTTTGAAATAAGGAGTCTGGCCTGCCCGGTGACGTGTTTAACGGCTGCAGTATCCTGACTGTGCAAAGGTAGCATAATAATTTGCCTTTTAATTGGAGGATGGAATCAACGGCTTGACGAGAGCAAAGCTGTCTTTTTTATTTTTACTAGAATTTATCTTTTAAGTTAAAAGACTTAAATGTAACTAAAAGACGATAAGACCCTATTGAGCTTTAAAGAAACAAAATAATTATTATACAGATATGATTTTGGGAATTTTAGTTGGGGCGACTGCGGACTAAAACCTCCGGAATAATTAATTTCCTTTTTTGATCCATTTTGATAGGTGAATTAGTTACCATAGGGATAACAGCGCACTACTTTTAAGGAGATCATCTTTAAAGGAGATCGCGACCTCGATGTCGGATTAAATATACTAAAAGGTGCAGGAGCTTTTAAGTTGTCTGTTCGACTATTAAATCCTTGGGACTTTATATATTTTATTTGGGgtCtGAGCTGGTTTAGTTGGTACTGCTTTAAGCTTATTAATTCGAGCTGAACTTGGTCAGCCAGGAAGTTTGTTAGGAGATGATCAGCTTTATAATGTTATCGTAACTGCTCATGCTTTTGTTATAATTTTTTTTTTTGTTATGCCTATAATAATTGGGGGATTTGGTAATTGATTAATTCCTTTAATGCTGGGAGCTCCAGATATGGCTTTTCCCCGGTTAAATAAtATAAGTTTTTGATTGCTTCCTCCGTCTCTTTGTCTTTTATTAACTTCTGCAGCTGTTGAGAATGGGGCTGGTACAGGTTGAACGGTTTACCCCCCTTTGGCTTCTAACTTAGCTCAtGCTGGGGCTTCTGTTGATTTAGCTATTTTTTCCTTACATCTTGCTGGAGCTTCTTCTATTTTAGGTGCAGTTAATTTTATTACCACTATTATTAATATACGATGGCAGGGAATGCATTTTGAGCGTTTGCCCTTATTTATTTGGTCAGTTAAAATTACGGCTATTCTTTTATTATTGTCTTTGCCTGTTTTGGCTGGGGCTATTACTATATTATTAACTGATCGAAATTTTAATACGGCATTTTTTGATCCAGCAGGGGGGGGAGATCCCGTTTTATATCAACATTTATTTCTTTTTAGAGGGACAAGTGGCGTTTAGCCACACGAGATTGAGCAATAACAGGTCTGTGATGCCCTTAGATGTCCGGGGCCGCACGCGCGCTACACTGAAGGAATCAGCGTGGATGCTTCCCTGGCCCGAAAGGGTTGGGAAAACCGTTGAATCTCCTTCGTGATAGGGATTGGGGCTTGAAATTCTTCCCCATGAACGAGGAATTCCCAGTAAGCGCGAGTCATAAGCTCGCGTTGATTACGTCCCTGCCCTTTGTACACACCGCCCGTCGCTACTACCGATTGAACGGTTTAGTGAGGGCCTCGAATTGGTCTCGGCCCGCCCTTCACCGGGCGGCGCCGCGGGTCGAGAAGACGCTCGAACTTGATCGTTTAGAGGAAGTAAAAGTCGTAACAAGGTTTCCGTAGGTGAACCTGCGGAAGGATCATTAAAAAAGAACTTTGAAGAGAGAGTTCAACAGTACGTGAAACCGCCTAGAGGTAAACGGGTGGATCCGCAAAGTCGGTCCGCGAAATTCAGCTCGGAAGGCTGGTCGCAGGCGGTAGGTCGAGATCTCTTGCGGACTCTCCTGCTGCTTGTACGCTGGCTTGACGTGTGCACTTTTCGCGGGCAGAGCGCCACGACCGGTTTTTGGGCAGTCAGAAGGCGGCGAGGAAGGTAAGTGGGCGCTTCGGCGTTTACTGTTATAGCCTCGCCTGTCCCGATCTGCTCGAAGACCGAGGAGCCGCCGCTTGGCAATGGGCTATCCTGCTCTCCTGGGGGGTTCGACAGGCAGAGACTGGGAAACCGTGTCTGCCGACCGCCTCTCTGGACGGACGGGGGTGCTTCGAGTCCGCCAAGCAAAGGGTCGGTGGCGAATCGGTCGGCACTCCACCCGACCCGTCTTGAAACACGGACCAAGGAGTCTAACATGCGCGCGAGTCGTTGGGTAGTACGAAACCCGAAGGCACAGTGAAAGCGAGGGCCGTCCTTGCGACGTGCTCAGGTGGGATCCTGCGTTCTAAACCGGTAAAGAC
>C.fulguratus_CladeB_KP10_2
ATGTCTCTTTGAAATAAGGAGTCTGGCCTGCCCGGTGACGTGTTTAACGGCTGCAGTATCCTGACTGTGCAAAGGTAGCATAATAATTTGCCTTTTAATTGGAGGATGGAATCAACGGCTTGACGAGAGCAAAGCTGTCTTTTTTATTTTTACTAGAATTTATCTTTTAAGTTAAAAGACTTAAATGTAACTAAAAGACGATAAGACCCTATTGAGCTTTAAAGAAACAAAATAATTATTATACAGATATGATTTTGGGAATTTTAGTTGGGGCGACTGCGGACTAAAACCTCCGGAATAATTAATTTCCTTTTTTGATCCATTTTGATAGGTGAATTAGTTACCATAGGGATAACAGCGCACTACTTTTAAGGAGATCATCTTTAAAGGAGATCGCGACCTCGATGTCGGATTAAATATACTAAAAGGTGCAGGAGCTTTTAAGTCGTCTGTTCGACTATTAAATCGTTGGGACTTTATATATTTTATTTGGGgtCtGAGCTGGTTTAGTTGGTACTGCTTTAAGCTTATTAATTCGAGCTGAACTTGGTCAGCCAGGAAGTTTGTTAGGAGATGATCAGCTTTATAATGTTATCGTAACTGCTCATGCTTTTGTTATAATTTTTTTTTTTGTTATGCCTATAATAATTGGGGGATTTGGTAATTGATTAATTCCTTTAATGCTGGGAGCTCCAGATATGGCTTTTCCCCGGTTAAATAAtATAAGTTTTTGATTGCTTCCTCCGTCTCTTTGTCTTTTATTAACTTCTGCAGCTGTTGAGAATGGGGCTGGTACAGGTTGAACGGTTTACCCCCCTTTGGCTTCTAACTTAGCTCAtGCTGGGGCTTCTGTTGATTTAGCTATTTTTTCCTTACATCTTGCTGGAGCTTCTTCTATTTTAGGTGCAGTTAATTTTATTACCACTATTATTAATATACGATGGCAGGGAATaCATTTTGAGCGTTTGCCCTTATTTATTTGGTCAGTTAAAATTACGGCTATTCTTTTATTATTGTCTTTGCCTGTTTTGGCTGGGGCTATTACTATATTATTAACTGATCGAAATTTTAATACGGCATTTTTTGATCCgGCAGGGGGGGGAGATCCCGTTTTATATCAACATTTATTTCTTTTTAGAGGGACAAGTGCGGTTTAGCCACACGAGATTGAGCAATAACAGGTCTGTGATGCCTTTAGATGTCCGGGGCCGCACGCGCGCTACACTGAAGGAATCAGCGTGGATGCTTCCCTGGCCCGAAAGGGTTGGGAAAACCGTTGAATCTCCTTCGTGATAGGGATTGGGGCTTGAAATTCTTCCCCATGAACGAGGAATTCCCAGTAAGCGCGAGTCATAAGCTCGCGTTGATTACGTCCCTGCCCTTTGTACACACCGCCCGTCGCTACTACCGATTGAACGGTTTAGTGAGGGCCTCGAATTGGTCTCGGCCCGCCCTTCACCGGGCGGCGCCGCGGGTCGAGAAGACGCTCGAACTTGATCGTTTAGAGGAAGTAAAAGTCGTAACAAGGTTTCCGTAGGTGAACCTGCGGAAGGATCATTAAAAAAGAACTTTGAAGAGAGAGTTCAACAGTACGTGAAACCGCCTAGAGGTAAACGGGTGGATCCGCAAAGTCGGTCCGCGAAATTCAGCTCGGAAGGCTGGTCGCAGGCGGTAGGTCGAGATCTCTTGCGGACTCTCCTGCTGCTTGTACGCTGGCTTGACGTGTGCACTTTTCGCGGGCAGAGCGCCACGACCGGTTTTTGGGCAGTCAGAAGGCGGCGAGGAAGGTAAGTGGGCGCTTCGGCGTTTACTGTTATAGCCTCGCCTGTCCCGATCTGCTCGAAGACCGAGGAGCCGCCGCTTGGCAATGGGCTATCCTGCTCTCCTGGGGGGTTCGACAGGCAGAGACTGGGAAACCGTGTCTGCCGACCGCCTCTCTGGACGGACGGGGGTGCTTCGAGTCCGCCAAGCAAAGGGTCGGTGGCGAATCGGTCGGCACTCCACCCGACCCGTCTTGAAACACGGACCAAGGAGTCTAACATGCGCGCGAGTCGTTGGGTAGTACGAAACCCGAAGGCACAGTGAAAGCGAGGGCCGTCCTTGCGACGTGCTCAGGTGGGATCCTGCGTTCTAAACCGGTAAAGAC
>C.fulguratus_CladeB_HN11_1
ATGTCTCTTTGAAATAAGGAGTCTGGCCTGCCCGGTGACGTGTTTAACGGCTGCAGTATCCTGACTGTGCAAAGGTAGCATAATAATTTGCCTTTTAATTGGAGGATAGAATCAACGGCTTGACGAGAGCAAAGCTGTCTTTTTTATTTTTACTAGAATTTATCTTTTAAGTTAAAAGACTTAAATGTAACTAAAAGACGATAAGACCCTATTGAGCTTTAAAGAAACAAAATAATTATTATACAAATATGATTTTGGGAATTTTGGTTGGGGCGACTGCGGAGTAAAACCTCCGGATTAAGTAATTTTCTTTTTTGATCCATTTTGATAGGTGAATTAGTTACCATAGGGATAACAGCGCACTACTTTTAAGGAGATCATCTTTAAAGGAGATCGCGACCTCGATGTTGGATTAAATATACTAAGAGGTGCAGAAGCTTTTAAGTTGTCTGTTCGACTATTAAATCTTTGGGACTTTaTATATTTTATTTGGaGTGTGAgCtGGTTTAGTtGGtACtGCttTaAGcTTATTAATTCGAGCtGAAcTTGGtCAACCaGGaaGTTTAtTGGGAGATGAtCAGCTTTATAATGTTATTGTAACtGCTCATGCTTTTGTTATAATTTTTTTTtTTGTTATGCCtATAATGATTGGTGGaTTTGGtAATTGAtTAGTTCCtTTAATGCTAGGAGCTCCaGAtATAGCtTTTCCTCGTTTAAATAATATAAGtTTTTGGTTACTTCCtCCTTCTCTTTGCcTtTTGtTGaCTTCTGCAGCTGTTGAGaatGGGGCtGGAACaGGCTGGACAGTTTACCCtCCtTTGGCTtctAAcTTAGCTCATGCtGGAGCTTCtGTTGATTTAGCtATTTTTTCTTTaCATcTTGCTGGaGcTTCTTCTATtTTAGGtGCAgTTAATTTTATTACTACTaTtATtAAtATACGATGGCAgGGTATACATTTTGAGCGttTACCCtTATTTaTTTgATCaGTTAAAATTACAGCTATTCTTTTAtTaTTATCTTTgCCTGTttTGGCTGGGGCTATTACTATATTATTAACtGACCGAAATTTTAATACaGCTTTTTTTGACCCGGCGGGGGGgGGGGATCCCgTTTTaTACCAACATTTATTTCTTTTTAGAGGGACAAGTGGCGTTTAGCCACACGAGATTGAGCAATAACAGGTCTGTGATGCCCTTAGATGTCCGGGGCCGCACGCGCGCTACACTGAAGGAATCAGCGTGGATGCTTCCCTGGCCCGAAAGGGTTGGGAAAACCGTTGAATCTCCTTCGTGATAGGGATTGGGGCTTGAAATTCTTCCCCATGAACGAGGAATTCCCAGTAAGCGCGAGTCATAAGCTCGCGTTGATTACGTCCCTGCCCTTTGTACACACCGCCCGTCGCTACTACCGATTGAACGGTTTAGTGAGGGCCTCGAATTGGTCTCGGCCCGCCCTTCACCGGGCGGCGCCGCGGGTCGAGAAGACGCTCGAACTTGATCGTTTAGAGGAAGTAAAAGTCGTAACAAGGTTTCCGTAGGTGAACCTGCGGAAGGATCATTAAAAAAGAACTTTGAAGAGAGAGTTCAACAGTACGTGAAACCGCCTAGAGGTAAACGGGTGGATCCGCAAAGTCGGTCCGCGAAATTCAGCTCGGAAGGCTGGTCGCAGGCGGTAGGTCGAGATCTCTTGCGGACTCTCCTGCTGCTTGTACGCTGGCTTGACGTGTGCACTTTTCGCGGGCAGAGCGCCACGACCGGTTTTTGGGCAGTCAGAAGGCGGCGAGGAAGGTAAGTGGGCGCTTCGGCGTTTACTGTTATAGCCTCGCCTGTCCCGATCTGCTCGAAGACCGAGGAGCCGCCGCTTGGCAATGGGCTATCCTGCTCTCCTGGGGGGTTCGACAGGCAGAGACTGGGAAACCGTGTCTGCCGACCGCCTCTCTGGACGGACGGGGGTGCTTCGAGTCCGCCAAGCAAAGGGTCGGTGGCGAATCGGTCGGCACTCCACCCGACCCGTCTTGAAACACGGACCAAGGAGTCTAACATGCGCGCGAGTCGTTGGGTAGTACGAAACCCGAAGGCACAGTGAAAGCGAGGGCCGTCCTTGCGACGTGCTCAGGTGGGATCCTGCGTTCTAAACCGGTAAAGAC
>C.fulguratus_CladeB_HN11_2
ATGTCTCTTTGAAATAAGGAGTCTGGCCTGCCCGGTGACGTGTTTAACGGCTGCAGTATCCTGACTGTGCAAAGGTAGCATAATAATTTGCCTTTTAATTGGAGGATAGAATCAACGGCTTGACGAGAGCAAAGCTGTCTTTTTTATTTTTACTAGAATTTATCTTTTAAGTTAAAAGACTTAAATGTAACTAAAAGACGATAAGACCCTATTGAGCTTTAAAGAAACAAAATAATTATTATACAGATATGATTTTGGGAATTTTGGTTGGGGCGACTGCGGAGTAAAACCTCCGGATTAAGTAATTTTCTTTTTTGATCCATTTTGATAGGTGAATTAGTTACCATAGGGATAACAGCGCACTACTCTTAAGGAGATCATCTTTAAAGGAGATCGCGACCTCGATGTTGGATTAAATATACTAAGAGGTGCAGGAGCTTTTAAGTTGTCTGTTCGACTATTAAATCTTTGGGACTTTaTATATTTTATTTGGaGTGTGAgCtGGTTTAGTtGGtACtGCttTaAGcTTATTAATTCGAGCtGAAcTTGGtCAACCaGGaaGTTTAtTGGGAGATGAtCAGCTTTATAATGTTATTGTAACtGCTCATGCTTTTGTTATAATTTTTTTTtTTGTTATGCCtATAATGATTGGTGGaTTTGGtAATTGAtTAGTTCCtTTAATGCTAGGAGCTCCaGAtATAGCtTTTCCTCGTTTAAATAATATAAGtTTTTGGTTACTTCCtCCTTCTCTTTGtcTtTTGtTGaCTTCTGCAGCTGTTGAGaatGGGGCtGGAACaGGCTGGACAGTTTACCCtCCtTTGGCTtctAAcTTAGCTCATGCtGGAGCTTCtGTTGATTTAGCtATTTTTTCTTTaCATcTTGCTGGaGcTTCTTCTATtTTAGGtGCAgTTAATTTTATTACTACTaTtATtAAtATACGATGGCAgGGTATACATTTTGAGCGttTACCCtTATTTaTTTgATCaGTTAAAATTACgGCTATTCTTTTAtTaTTATCTTTgCCTGTttTGGCTGGGGCTATTACTATATTATTAACtGACCGAAATTTTAATACaGCTTTTTTTGACCCGGCGGGGGGgGGGGATCCCgTTTTaTACCAACATTTATTTCTTTTTAGAGGGACAAGTGGGGTTTAGCCACACGAGATTGAGCAATAACAGGTCTGTGATGCCTTTAGATGTCCGGGACCGCACGCGCGCTACACTGAGGGAATCAGCGTGGATGCTTCCCTGGCCCGAAAGGGTTGGGAAAACCGTTGAATCTCCTTCGTGATAGGGATTGGGGCTTGAAATTCTTCCCCATGAACGAGGAATTCCCAGTAAGCGCGAGTCATAAGCTCGCGTTGATTACGTCCCTGCCCTTTGTACACACCGCCCGTCGCTACTACCGATTGAACGGTTTAGTGAGGGCCTCGAATTGGTCTCGGCCCGCCCTTCACCGGGCGGCGCCGCGGGTCGAGAAGACGCTCGAACTTGATCGTTTAGAGGAAGTAAAAGTCGTAACAAGGTTTCCGTAGGTGAACCTGCGGAAGGATCATTAAAAAAGAACTTTGAAGAGAGAGTTCAACAGTACGTGAAACCGCCTAGAGGTAAACGGGTGGATCCGCAAAGTCGGTCCGCGAAATTCAGCTCGGAAGGCTGGTCGCAGGCGGTAGGTCGAGATCTCTTGCGGACTCTCCTGCTGCTTGTACGCTGGCTTGACGTGTGCACTTTTCGCGGGCAGAGCGCCACGACCGGTTTTTGGGCAGTCAGAAGGCGGCGAGGAAGGTAAGTGGGCGCTTCGGCGTTTACTGTTATAGCCTCGCCTGTCCCGATCTGCTCGAAGACCGAGGAGCCGCCGCTTGGCAATGGGCTATCCTGCTCTCCTGGGGGGTTCGACAGGCAGAGACTGGGAAACCGTGTCTGCCGACCGCCTCTCTGGACGGACGGGGGTGCTTCGAGTCCGCCAAGCAAAGGGTCGGTGGCGAATCGGTCGGCACTCCACCCGACCCGTCTTGAAACACGGACCAAGGAGTCTAACATGCGCGCGAGTCGTTGGGTAGTACGAAACCCGAAGGCACAGTGAAAGCGAGGGCCGTCCTTGCGACGTGCTCAGGTGGGATCCTGCGTTCTAAACCGGTAAAGAC
>C.fulguratus_CladeB_PG12_1
ATGTCTCTTTGAAATAAGGAGTCTGGCCTGCCCGGTGACGTGTTTAACGGCTGCAGTATCCTGACTGTGCAAAGGTAGCATAATAATTTGCCTTTTAATTGGAGGATGGAATCAACGGCTTGACGAGAGCAAAGCTGTCTTTTTTATTTTTACTAGAATTTATCTTTTAAGTTAAAAGACTTAAATGTAACTAAAAGACGATAAGACCCTATTGAGCTTTAAAGAAACAAAATAGTTATTATACAAATATGATTTTGGAAATTTTAGTTGGGGCGACTGCGGAGTAAAACCTCCGGATTAATTAATTTCTTTTTTTGATCCATTTTGATAGGTGAATTAGTTACCATAGGGATAACAGCGCACTACTTTTAAGGAGATCATCTTTAAAGGAGATCGCGACCTCGATGTTGGATTAAATATACTAAAAGGTGCAGGAGCTTTTAAGTTGTCTGTTCGACTATTAAATCTTTggGACTTTATATATTTTATTTGGGGTCTGGGCTgGTTTAGtTGgtACTGcTTTaAGCTTatTAATTCGAGCTGAACTTGGTCAGCCAGGAAGTTTGTTAGGAGACGATCAGCTTTATAATGTTATTGTAACTGCTCATGCTTTTGTTATAATtTTtTTTTTTGTTATGCCTATAATAATTGGGGGATTtGGTAATTGATTAATTCCTTTGATgCTTGGAGCTCCAGATATAGCTTTTCCTCGGTTAAATAATATAAGTTTTTGGtTACTTCCTCCATCTCTTTGTCTTTTATTAACTTCTGCAGCTGTTGAGAATGGAGCTGGTACAGGTTGGACAGTTTATCCTCCTTTGGCTTCTAACTTaGCTCATGCTGGGGCtTCtGTTGATTTAGCTATTTTTTCTTTACATCTTGCTGGAGCTTCTTCTaTTCTAGGTGCAGTTAATTTTATTACTACTATTATTAATATACGATGGCAGGGaATGCATTTTGAGCGTTTGcCCTTATTTATTTGATCAGTtAAaaTTACAGCTATTCTTTTATTGTTGTCTTTGCCTGTtTTAGCTGGGGCTATTACTATATTATTAACTGATCGAAATTTTAATACAGCTTTTTTTGACCCGGCAGGAGGAGGAGATCCCGTTTTATACCAACATtTATTTCTTTTTAGAGGGACAAGTGGCGTTTAGCCACACGAGATTGAGCAATAACAGGTCTGTGATGCCCTTAGATGTCCGGGGCCGCACGCGCGCTACACTGAAGGAATCAGCGTGGATGCTTCCCTGGCCCGAAAGGGTTGGGAAAACCGTTGAATCTCCTTCGTGATAGGGATTGGGGCTTGAAATTCTTCCCCATGAACGAGGAATTCCCAGTAAGCGCGAGTCATAAGCTCGCGTTGATTACGTCCCTGCCCTTTGTACACACCGCCCGTCGCTACTACCGATTGAACGGTTTAGTGAGGGCCTCGAATTGGTCTCGGCGCGCCCTTCACCGGGCGGCGCCGCGGGTCGAGAAGACGCTCGAACTTGATCGTTTAGAGGAAGTAAAAGTCGTAACAAGGTTTCCGTAGGTGAACCTGCGGAAGGATCATTAAAAAAGAACTTTGAAGAGAGAGTTCAACAGTACGTGAAACCGCCTAGAGGTAAACGGGTGGATCCGCAAAGTCGGTCCGCGAAATTCAGCTCGGAAGGCTGGTCGCAGGCGGTAGGTCGAGATCTCTTGCGGACTCTCCTGCTGCTTGTACGCTGGCTTGACGTGTGCACTTTTCGCGGGCAGAGCGCCACGACCGGTTTTTGGGCAGTCAGAAGGCGGCGAGGAAGGTAAGTGGGCGCTTCGGCGTTTACTGTTATAGCCTCGCCTGTCCCGATCTGCTCGAAGACCGAGGAGCCGCCGCTTGGCAATGGGCTATCCTGCTCTCCTGGGGGGTTCGACAGGCAGAGACTGGGAAACCGTGTCTGCCGACCGCCTCTCTGGACGGACGGGGGTGCTTCGAGTCCGCCAAGCAAAGGGTCGGTGGCGAATCGGTCGGCACTCCACCCGACCCGTCTTGAAACACGGACCAAGGAGTCTAACATGCGCGCGAGTCGTTGGGTAGTACGAAACCCGAAGGCACAGTGAAAGCGAGGGCCGTCCTTGCGACGTGCTCAGGTGGGATCCTGCGTTCTAAACCGGTAAAGAC
>C.fulguratus_CladeB_PG12_2
ATGTCTCTTTGAAATAAGGAGTCTGGCCTGCCCGGTGACGTGTTTAACGGCTGCAGTATCCTGACTGTGCAAAGGTAGCATAATAATTTGCCTTTTAATTGGAGGATAGAATCAACGGCTTGACGAGAGCAAAGCTGTCTTTTTTATTTTTACTAGAATTTATCTTTTAAGTTAAAAGACTTAAATGTAACTAAAAGACGATAAGACCCTATTGAGCTTTAAAGAAACAAAATAGTTATTATACAAATATGATTTTGGAAATTTTAGTTGGGGCGACTGCGGAGTAAAACCTCCGGATTAATTAATTTCTTTTTTTGATCCATTTTGATAGGTGAATTAGTTACCATAGGGATAACAGCGCACTACTTTTAAGGAGATCATCTTTAAAGGAGATCGCGACCTCGATGTTGGATTAAATATACTAAAAGGTGCAGGAGCTTTTAAGTTGTCTGTTCGACTATTAAATCTTTggGACTTTATATATTTTATTTGGGGTCTGGGCTgGTTTAGtTGgtACTGcTTTaAGCTTatTAATTCGAGCTGAACTTGGTCAGCCAGGAAGTTTGTTAGGAGACGATCAGCTTTATAATGTTATTGTAACTGCTCATGCTTTTGTTATAATtTTtTTTTTTGTTATGCCTATAATAATTGGGGGATTtGGTAATTGATTAATTCCCTTAATgCTTGGAGCTCCAGATATAGCTTTTCCTCGGTTAAATAATATAAGTTTTTGGtTACTTCCTCCATCTCTTTGTCTTTTATTAACTTCTGCAGCTGTTGAGAATGGAGCTGGTACAGGTTGGACAGTTTACCCTCCTTTGGCTTCTAACTTaGCTCATGCTGGGGCtTCtGTTGATTTAGCTATTTTTTCTTTACATCTTGCTGGAGCTTCTTCTaTTCTAGGTGCAGTTAATTTTATTACTACTATTATTAATATACGATGGCAGGGaATGCATTTTGAGCGTTTGcCCTTATTTATTTGATCAGTtAAaaTTACAGCTATTCTTTTATTGTTGTCTTTGCCTGTtTTGGCTGGGGCTATTACTATATTATTAACTGATCGAAATTTTAATACAGCTTTTTTTGACCCGGCAGGAGGAGGAGATCCCGTTTTATACCAACATtTATTTCTTTTTAGAGGGACAAGTGGCGTTTAGCCACAAGAGATTGAGCAATAACAGGTCTGTGATGCCCTTAGATGTCCGGGGCCGCACGCGCGCTACACTGAAGGAATCAGCGTGGATGCTTCCCTGGCCCGAAAGGGTTGGGAAAACCGTTGAATCTCCTTCGTGATAGGGATTGGGGCTTGAAATTCTTCCCCATGAAGGAGGAATTCCCAGTAAGCGCGAGTCATAAGCTCGCGTTGATTACGTCCCTGGCCTTTGTACACACCGCCCGTCGCTACTACCGATTGAACGGTTTACTGAGGGCCTCGAATTGGTCTCGGCGCGCCCTTCACCGGGCGCCGCCGCGGGTCGAGAAGACGCTCGAACTTGATCGCTTAGAGGAAGTAAAAGTCGTAACAAGGTTGCCGTAGGTGAACCTGCGGAAGGATCATTAAAAAAGAACTTTGAAGAGAGAGTTCAACAGTACGTGAAACCGCCTAGAGGTAAACGGGTGGATCCGCAAAGTCGGTCCGCGAAATTCAGCTCGGAAGGCTGGTCGCAGGCGGTAGGTCGAGATCTCTTGCGGACTCTCCTGCTGCTTGTACGCTGGCTTGACGTGTGCACTTTTCGCGGGCAGAGCGCCACGACCGGTTTTTGGGCAGTCAGAAGGCGGCGAGGAAGGTAAGTGGGCGCTTCGGCGTTTACTGTTATAGCCTCGCCTGTCCCGATCTGCTCGAAGACCGAGGAGCCGCCGCTTGGCAATGGGCTATCCTGCTCTCCTGGGGGGTTCGACAGGCAGAGACTGGGAAACCGTGTCTGCCGACCGCCTCTCTGGACGGACGGGGGTGCTTCGAGTCCGCCAAGCAAAGGGTCGGTGGCGAATCGGTCGGCACTCCACCCGACCCGTCTTGAAACACGGACCAAGGAGTCTAACATGCGCGCGAGTCGTTGGGTAGTACGAAACCCGAAGGCACAGTGAAAGCGAGGGCCGTCCTTGCGACGTGCTCAGGTGGGATCCTGCGTTCTAAACCGGTAAAGAC
>C.fulguratus_CladeB_NE22
ATGTCTCTTTGAAATAAGGAGTCTGGCCTGCCCGGTGACGTGTTTAACGGCTGCAGTATCCTGACTGTGCAAAGGTAGCATAATAATTTGCCTTTTAATTGGAGGATGGAATCAACGGCTTGACGAGAGCAAAGCTGTCTTTTTTATTTTTACTAGAATTTATCTTTTAAGTTAAAAGACTTAAATGTAGCTAAAAGACGATAAGACCCTATTGAGCTTTAAAGAAACAAAATAATTATTATACAGACATAATTTTGGAAATTTTAGTTGGGGCGACTGCGGAGTAAAACCTCCGGATTAATTAATTGCCTTTTTTGATCCATTTTGATAGGTGAATTAGTTACCATAGGGATAACAGCGCACTACTTTTAAGGAGATCATTTTTAAAAGAGATCGCGACCTCGATGTTGGATTAAATATACTGAAAGGTGCAGGAGCTTTTAAGTTGTCTGTTCGACTATTAAATCTTTgggACTTTATATATTTTATTTGGGGTCTGGGCTGGTTTAGTTGGTACTGCTTTAAGCTTATTAATTCGAGCTGAACTTGGTCAACCAGGAAGTTTGTTGGGAGATGATCAGCTTTATAATGTTATTGTAACTGCTCATGCTTTTGTCATAATTTTTTTTTTTGTGATGCCTATAATGATTGGGGGGTTTGGTAATTGGTTAATTCCTTTGATGTTGGGAGCTCCAGATATAGCTTTTCCTCGGTTAAATAATATAAGTTTTTGGTTGCTTCCTCCATCtCTTTGTCTTTTATTAACTTCTGCAGCTGTTGAGAATGGAGCTGGTACAGGCTGGACAGTTTACCCTCCTTTGGCTTCTAACTTAGCTCATGCTGGAGCTTCTGTTGATTTAGCTATTTTTTCCTTACATCTTGCTGGGGCTTCTTCtATTTTAGGTGCAGTTAATTTTATTACTACTATTATtAATATACGATGGCAGGGAATGCATTTTGAGCGTTTGCCTTTATTTATTTGATCAGTTAAGATTACAGCTATTCTTTTATTGTTGTCTTTACCTGTTTTAGCTGGAGCTATTACTATATTATTGACTGATCGAAATTTTAATACAGCTTTTTTTGACCCAGCAGGGGGAGGAGATCCAGTTTTATACCAACATTTATTTCTTTTTAGAGGGACAAGTGGCGTTTAGCCACACGAGATTGAGCAATAACAGGTCTGTGATGCCCTTAGATGTCCGGGGCCGCACGCGCGCTACACTGAAGGAATCAGCGTGGATGCTTCCCTGGCCCGAAAGGGTTGGGAAAACCGTTGAATCTCCTTCGTGATAGGGATTGGGGCTTGAAATTCTTCCCCATGAACGAGGAATTCCCAGTAAGCGCGAGTCATAAGCTCGCGTTGATTACGTCCCTGCCCTTTGTACACACCGCCCGTCGCTACTACCGATTGAACGGTTTAGTGAGGGCCTCGAATTGGTCTCGGCCCGCCCTTCACCGGGCGGCGCCGCGGGTCGAGAAGACGCTCGAACTTGATCGTTTAGAGGAAGTAAAAGTCGTAACAAGGTTTCCGTAGGTGAACCTGCGGAAGGATCATTAAAAAAGAACTTTGAAGAGAGAGTTCAACAGTACGTGAAACCGCCTAGAGGTAAACGGGTGGATCCGCAAAGTCGGTCCGCGAAATTCAGCTCGGAAGGCTGGTCGCAGGCGGTAGGTCGAGATCTCTTGCGGACTCTCCTGCTGCTTGTACGCTGGCTTGACGTGTGCACTTTTCGCGGGCAGAGCGCCACGACCGGTTTTTGGGCAGTCAGAAGGCGGCGAGGAAGGTAAGTGGGCGCTTCGGCGTTTACTGTTATAGCCTCGCCTGTCCCGATCTGCTCGAAGACCGAGGAGCCGCCGCTTGGCAATGGGCTATCCTGCTCTCCTGGGGGGTTCGACAGGCAGAGACTGGGAAACCGTGTCTGCCGACCGCCTCTCTGGACGGACGGGGGTGCTTCGAGTCCGCCAAGCAAAGGGTCGGTGGCGAATCGGTCGGCACTCCACCCGACCCGTCTTGAAACACGGACCAAGGAGTCTAACATGCGCGCGAGTCGTTGGGTAGTACGAAACCCGAAGGCACAGTGAAAGCGAGGGCCGTCCTTGCGACGTGCTCAGGTGGGATCCTGCGTTCTAAACCGGTACAGAC
>C.fulguratus_CladeB_NE21
ATGTCTCTTTGAAATAAGGAGTCTGGCCTGCCCGGTGACGTGTTTAACGGCTGCAGTATCCTGACTGTGCAAAGGTAGCATAATAATTTGCCTTTTAATTGGAGGATGGAATCAACGGCTTGACGAGAGCAAAGCTGTCTTTTTTATTTTTACTAGAATTTATCTTTTAAGTTAAAAGACTTAAATGTAACTAAAAGACGATAAGACCCTATTGAGCTTTAAAGAAACAAAATAATTATTATACAGACATGATTTTGGAAATTTTAGTTGGGGCGACTGCGGAGTAAAACCTCCGGATTAATTAATTGCCTTTTTTGATCCATTTTGATAGGTGAATTAGTTACCATAGGGATAACAGCGCACTACTTTTAAGGAGATCATTTTTAAAAGAGATCGCGACCTCGATGTTGGATTAAATATACTAAAAGGTGCAGGAGCTTTTAAGTTGTCTGTTCGACTATTAAATCTTTggGACTTTATAtATTTTATTTGGGGTCTGGGCTGGTTTAgTTGGTACTGCTTTAAGCTTATTAATTCGAGCTGAACTTGGTCAACCAGGAAGTTTGTTGGGAGATGATCAGCTTTATAATGTTATTGTAACTGCTCATGCTTTTGTTATAATTTTTTTTTTTGTTATGCCCATAATGATTGGGGGGTTTGGTAATTGACTAATTCCTTTGATGTTGGGAGCTCCAGATATAGCTTTTCCTCGGTTAAATAATATAAGTTTTTGGTTACTTCCTCCATCtCTTTGTCTTTTATTAACTTCTGCAGCTGTTGAGAATGGAGCTGGTACAGGTTGGACAGTTTACCCTCCTTTGGCTTCTAACTTAGCTCATGCTGGGGCTTCTGTTGATTTAGCTATTTTTTCCTTACATCTTGCTGGGGCTTCTTCtATTTTAGGTGCAGTTAATTTTATTACTACTATTATtAATATACGATGGCAGGGAATGCATTTTGAGCGTTTGCCTTTATTTATTTGATCAGTTAAGATTACAGCTATTCTTTTATTACTGTCTTTACCTGTTTTAGCTGGAGCTATTACTATATTATTGACTGACCGAAATTTTAATACAGCTTTTTTTGACCCAGCAGGGGGAGGAGATCCAGTTTTATACCAACATTTATTTCTTTTTAGAGGGACAAGTGGCGTTTAGCCACACGAGATTGAGCAATAACAGGTCTGTGATGCCCTTAGATGTCCGGGGCCGCACGCGCGCTACACTGAAGGAATCAGCGTGGATGCTTCCCTGGCCCGAAAGGGTTGGGAAAACCGTTGAATCTCCTTCGTGATAGGGATTGGGGCTTGAAATTCTTCCCCATGAACGAGGAATTCCCAGTAAGCGCGAGTCATAAGCTCGCGTTGATTACGTCCCTGCCCTTTGTACACACCGCCCGTCGCTACTACCGATTGAACGGTTTAGTGAGGGCCTCGAATTGGTCTCGGCCCGCCCTTCACCGGGCGGCGCCGCGGGTCGAGAAGACGCTCGAACTTGATCGTTTAGAGGAAGTAAAAGTCGTAACAAGGTTTCCGTAGGTGAACCTGCGGAAGGATCATTAAAAAAGAACTTTGAAGAGAGAGTTCAACAGTACGTGAAACCGCCTAGAGGTAAACGGGTGGATCCGCAAAGTCGGTCCGCGAAATTCAGCTCGGAAGGCTGGTCGCAGGCGGTAGGTCGAGATCTCTTGCGGACTCTCCTGCTGCTTGTACGCTGGCTTGACGTGTGCACTTTTCGCGGGCAGAGCGCCACGACCGGTTTTTGGGCAGTCAGAAGGCGGCGAGGAAGGTAAGTGGGCGCTTCGGCGTTTACTGTTATAGCCTCGCCTGTCCCGATCTGCTCGAAGACCGAGGAGCCGCCGCTTGGCAATGGGCTATCCTGCTCTCCTGGGGGGTTCGACAGGCAGAGACTGGGAAACCGTGTCTGCCGACCGCCTCTCTGGACGGACGGGGGTGCTTCGAGTCCGCCAAGCAAAGGGTCGGTGGCGAATCGGTCGGCACTCCACCCGACCCGTCTTGAAACACGGACCAAGGAGTCTAACATGCGCGCGAGTCGTTGGGTAGTACGAAACCCGAAGGCACAGTGAAAGCGAGGGCCGTCCTTGCGACGTGCTCAGGTGGGATCCTGCGTTCTAAACCGGTAAAGAC
>C.fulguratus_CladeB_NE11
ATGTCTCTTTGAAATAAGGAGTCTGGCCTGCCCGGTGACGTGTTTAACGGCTGCAGTATCCTGACTGTGCAAAGGTAGCATAATAATTTGCCTTTTAATTGGAGGATGGAATCAACGGCTTGACGAGAGCAAAGCTGTCTTTTTTATTTTTACTAGAATTTATCTTTTAAGTTAAAAGACTTAAATATAGCTAAAAGACGATAAGACCCTATTGAGCTTTAAAGAAACAAAATAATTATTATACAGACATAATTTTGGAAATTTTAGTTGGGGCGACTGCGGAGTAAAACCTCCGGATTAATTAATTGCCTTTTTTGATCCATTTTGATAGGTGAATTAGTTACCATAGGGATAACAGCGCACTACTTTTAAGGAGATCATTTTTAAAAGAGATCGCGACCTCGATGTTGGATTAAATATACTGAAAGGTGCAGGAGCTTTTAAGTTGTCTGTTCGACTATTAAATCTTTgggACTTTATAtATTTTATTTGGGGTCTGGGCTGGTTTAGTTGGTACTGCTTTAAGCTTATTAATTCGAGCTGAACTTGGTCAACCAGGAAGTTTGTTGGGAGATGATCAGCTTTATAATGTTATTGTAACTGCTCATGCTTTTGTCATAATTTTTTTTTTTGTGATGCCTATAATGATTGGGGGGTTTGGTAATTGGTTAATTCCTTTGATGTTGGGAGCTCCAGATATAGCTTTTCCTCGGTTGAATAATATAAGTTTTTGGTTACTTCCTCCATCtCTTTGTCTTTTATTAACTTCTGCAGCTGTTGAGAATGGAGCTGGTACAGGCTGGACAGTTTACCCTCCTTTGGCTTCTAACTTAGCTCATGCTGGAGCTTCTGTTGATTTAGCTATTTTTTCCTTACATCTTGCTGGGGCTTCTTCtATTTTAGGTGCAGTTAATTTTATTACTACTATTATTAATATACGATGGCAGGGAATGCATTTTGAGCGTTTGCCTTTATTTATTTGATCAGTTAAGATTACAGCTATTCTTTTATTGCTGTCTTTACCTGTTTTAGCTGGAGCTATTACTATATTATTGACTGACCGAAATTTTAATACAGCCTTTTTTGACCCAGCAGGGGGAGGAGATCCAGTTTTATACCAACATTTATTtCTTTTTAGAGGGACAAGTGGCGTTTAGCCACACGAGATTGAGCAATAACAGGTCTGTGATGCCCTTAGATGTCCGGGGCCGCACGCGCGCTACACTGAAGGAATCAGCGTGGATGCTTCCCTGGCCCGAAAGGGTTGGGAAAACCGTTGAATCTCCTTCGTGATAGGGATTGGGGCTTGAAATTCTTCCCCATGAACGAGGAATTCCCAGTAAGCGCGAGTCATAAGCTCGCGTTGATTACGTCCCTGCCCTTTGTACACACCGCCCGTCGCTACTACCGATTGAACGGTTTAGTGAGGGCCTCGAATTGGTCTCGGCCCGCCCTTCACCGGGCGGCGCCGCGGGTCGAGAAGACGCTCGAACTTGATCGTTTAGAGGAAGTAAAAGTCGTAACAAGGTTTCCGTAGGTGAACCTGCGGAAGGATCATTAAAAAAGAACTTTGAAGAGAGAGTTCAACAGTACGTGAAACCGCCTAGAGGTAAACGGGTGGATCCGCAAAGTCGGTCCGCGAAATTCAGCTCGGAAGGCTGGTCGCAGGCGGTAGGTCGAGATCTCTTGCGGACTCTCCTGCTGCTTGTACGCTGGCTTGACGTGTGCACTTTTCGCGGGCAGAGCGCCACGACCGGTTTTTGGGCAGTCAGAAGGCGGCGAGGAAGGTAAGTGGGCGCTTCGGCGTTTACTGTTATAGCCTCGCCTGTCCCGATCTGCTCGAAGACCGAGGAGCCGCCGCTTGGCAATGGGCTATCCTGCTCTCCTGGGGGGTTCGACAGGCAGAGACTGGGAAACCGTGTCTGCCGACCGCCTCTCTGGACGGACGGGGGTGCTTCGAGTCCGCCAAGCAAAGGGTCGGTGGCGAATCGGTCGGCACTCCACCCGACCCGTCTTGAAACACGGACCAAGGAGTCTAACATGCGCGCGAGTCGTTGGGTAGTACGAAACCCGAAGGCACAGTGAAAGCGAGGGCCGTCCTTGCGACGTGCTCAGGTGGGATCCTGCGTTCTAAACCGGTAAAGAC
>C.fulguratus_CladeA_KC13_1
ATGTCTCTTTGAAATAAAGAGTCTGGCCTGCCCGGTGACATGTTTAACGGCTGCAGTATCCTGACTGTGCAAAGGTAGCATAATAACTTGCCTTTTAATTGGAGGATAGAATCAACTGCCTGACGAGAGCAAAGCTGTCTTTTTTATTTTTGCTAGAATTTATTTTTTAAGTTAAAAGACTTAAATGTAACTAAAAGACGATAAGACCCTATTGAGCTTTAAAGAAGCAAAATAGTTATTATATAAATATAGTTTTAGAGATTTTAGTTGGGGCGACCGCGGAGTAAAACCTCCGGATTAGTTAATTTCTATTTTCGATCCACTTTGATAGGTGAATTAGTTACCATAGGGATAACAGCGCACTACTCTTAAGGAGATCATTTTTAAGAGAGGTCGCGACCTCGATGTTGGATTAAGTATACTAAAAGGCGCAGGAGCTTTTAAGTTGTCTGTTCGACTATTAAATCCTTGGAACTTTATATATTTTATTTGGAGTATGAGCtGGTTTgGTTGGtACTGCTTTAAGTCTATTAATTCGAGCTGAGCTTGGTCAACCTGGAAGTTTATTGGGAGATGATCAgCTATATAATGTTATTGTGACTGCTCATGCTTTTGTAATGATTTTTTTTTTTGTAATGCCTATAATAATTGGAGGGTTTGGTAATTGATTGATTCCATTAATGcTTGGAGCTCCAGATATAGCTTTTCCTCGATTAAATAATATAAGTTTTTGATTACTTCCTCCGTCTCTTTGTCTTTTATTGGcTTCGGCAGCTGTTGAGAATGGAGcTGGTACAGGCTGAACAGTtTATCCTCCTTTGGCTTCAAACTTAGCTCATGCTGGAGCTTCTGTTGATTTAGCTATTTTTTCTTTGCATCTTGCTGGAGCTTCTTCTATTTTAGGTGCaGTTAATTTtATTACTACTATTATTAAtATACGATGGCAGGGAATGCATTTTGAGCGTTTACCCTTATTTATTTGATCAGTTAAAATTACAGCTATTCTTTTATTGTTGTCTTTACCTGTTTTAGCTGGAGCTATTACAATATTATTAACTGATCGAAATTTTAATACAGCTTTTTTtGACCCgGCAGGTGGGGGGGATCCAGTttTATACCAaCATTTATTTCTTCCTAGAGGGACAAGTGGCGTTTAGCCACCCGAGATTGACAAATAACAGGTTTGTGATAGCCTTAGATATCCGGGGCCGCACGCGCGCTACATTGGAAGAATCAGCGTGGATGCTTCCCTGGCCCGAAAGGGTTGGGAAACCCGTTGGATTTCCCTGGTGATAGGGATTGGGGCTTGAAATTCTTCCCACTGAACGAGGAATTCCCAGTAAGCGGGAGTCATAAGCTGGCGTGGATTACGTCCCTGCCCTTTGTCCACACCGCCCGTCGTTACTACGGATTGAACGGTTTAGTGAGGGCCTCGAATTGGTTTGGGCCCGCCTTTCCCCGGGGGGCGCCGTGGGTGGAGAAGACGCTGGAACTTGATCGTTTAGAGGAAGTAAAAGTGGTACCAAGGTTTCCGTAGGTGAACCTGCGGAAGGATCATTAAAAAAGAACTTTGAAGAGAGAGTTCAACAGTACGTGAAACCGCCTAGAGGTAAACGGGTGGATCCGCAAAGTCGGTCCGCGAAATTCAGCTCGGAAGGCTGGTCGCAGGCGGTAGGTCGAGATCTCTTGCGGACTCTCCTGCTGCTTGTACGCTGGCTTGACGTGTGCACTTTTCGCGGGCAGAGCGCCACGACCGGTTTTTGGGCAGTCAGAAGGCGGCGAGGAAGGTAAGTGGGCGCTTCGGCGTTTACTGTTATAGCCTCGCCTGTCCCGATCTGCTCGAAGACCGAGGAGCCGCCGCTTGGCAACGGGCTATCCTGCTCTCTCGGGGGGTTCGACAGGCAGAGACTGGGAAACCGTGTCTGCCGACCGCCTCTCTGGACGGACGGGGGTGCTTCGAGTCCGCCAAGCATAGGGTCGGTGGCGAATCGGTCGGCACTCCACCCGACCCGTCTTGAAACACGGACCAAGGAGTCTAACATGCGCGCGAGTCGTTGGGTAGTACGAAACCCGAAGGCACAGTGAAAGCGAGGGCCGTCCTTGCGACGTGCTCAGGTGGGATCCTGCGTTCTAAACCGGCGCAGGC
>C.fulguratus_CladeA_KC13_2
ATGTCTCTTTGAAATAAAGAGTCTGGCCTGCCCGGTGACATGTTTAACGGCTGCAGTATCCTGACTGTGCAAAGGTAGCATAATAACTTGCCTTTTAATTGGAGGATAGAATCAACTGCCTGACGAGAGCAAAGCTGTCTTTTTTATTTTTGCTAGAATTTATTTTTTAAGTTAAAAGACTTAAATATAACTAAAAGACGATAAGACCCTATTGAGCTTTAAAGAAGCAAAATAGTTATTATATAAATATAGTTTTGAGGATTTTAGTTGGGGCGACCGCGGAGTAAAACCTCCGGATTAGTTAATTTCTATTTTTGATCCACTTTGATAGGTGAATTAGTTACCATAGGGATAACAGCGCACTACTCTTAAGGAGATCATTTTTAAGAGAGATCGCGACCTCGATGTTGGATTAAGTATACTAAAAGGCGCAGGAGCTTTTAAGTTGTCTGTTCGACTATTAAATCCTTGGAACCTTATATATTTTATTTGGAGTATGAGCtGGTTTgGTTGGtACTGCTTTAAGTcTATTAATTCGAGCTGAGCTTGGTCAACCTGGAAGTTTATTGGGAGATGATCAgCTATATAATGTTATTGTGACTGCTCATGCTTTTGTAATGATTTTTTTTTTTGTAATGCCTATAATAATTGGAGGGTTTGGTAATTGATTGATTCCATTAATGcTTGGAGCTCCAGATATAGCTTTTCCTCGATTAAATAATATAAGTTTTTGATTACTTCCTCCGTCTCTTTGTCTTTTATTGGcTTCGGCAGCTGTTGAGAATGGAGcTGGTACAGGCTGAACAGTtTATCCTCCTTTGGCTTCAAACTTAGCTCATGCTGGAGCTTCTGTTGATTTAGCTATTTTTTCTTTGCATCTTGCTGGAGCTTCTTCTATTTTAGGTGCaGTTAATTTtATTACTACTATTATTAAtATACGATGGCAGGGAATGCACTTTGAGCGTTTACCtTTATTTATTTGATCAGTTAAAATTACAGCTATTCTTTTATTGTTGTCTTTACCTGTTTTAGCTGGAGCTATTACAATACTATTAACTGATCGAAATTTTAATACAGCTTTTTTtGACCCgGCAGGTGGGGGGGATCCAGTttTATACCAaCATTTATTTCTTCCTAGAGGGACAAGTGGCGTTTAGCCACCCGAGATTGACAAATAACAGGTTTGTGATAGCCTTAGATATCCGGGGCCGCACGCGCGCTACATTGGAAGAATCAGCGTGGATGCTTCCCTGGCCCGAAAGGGTTGGGAAACCCGTTGGATTTCCCTGGTGATAGGGATTGGGGCTTGAAATTCTTCCCCCTGAACGAGGAATTCCCAGTAAGCGGGAGTCATAAGCTGGCGTGGATTACGTCCCTGCCCTTTGTCCACACCGCCCGTCGTTACTACCGATTGAACGGTTTAGTGAGGGCCTCGAATTGGTCTGGGCCCGCCTTTCCCCGGGGGGCGCCGTGGGTGGAGAAGACGCTGGAACTTGATCGTTTAGAGGAAGTAAAAGTGGTAACAAGGTTTCCGTAGGTGAACCTGCGGAAGGATCATTAAAAAAGAACTTTGAAGAGAGAGTTCAACAGTACGTGAAACCGCCTAGAGGTAAACGGGTGGATCCGCAAAGTCGGTCCGCGAAATTCAGCTCGGAAGGCTGGTCGCAGGCGGTAGGTCGAGATCTCTTGCGGACTCTCCTGCTGCTTGTACGCTGGCTTGACGTGTGCACTTTTCGCGGGCAGAGCGCCACGACCGGTTTTTGGGCAGTCAGAAGGCGGCGAGGAAGGTAAGTGGGCGCTTCGGCGTTTACTGTTATAGCCTCGCCTGTCCCGATCTGCTCGAAGACCGAGGAGCCGCCGCTTGGCAACGGGCTATCCTGCTCTCTCGGGGGGTTCGACAGGCAGAGACTGGGAAACCGTGTCTGCCGACCGCCTCTCTGGACGGACGGGGGTGCTTCGAGTCCGCCAAGCATAGGGTCGGTGGCGAATCGGTCGGCACTCCACCCGACCCGTCTTGAAACACGGACCAAGGAGTCTAACATGCGCGCGAGTCGTTGGGTAGTACGAAACCCGAAGGCACAGTGAAAGCGAGGGCCGTCCTTGCGACGTGCTCAGGTGGGATCCTGCGTTCTAAACCGGCGCAGGC
>C.fulguratus_CladeA_KC13_3
ATGTCTCTTTGAAATAAAGAGTCTGGCCTGCCCGGTGACATGTTTAACGGCTGCAGTATCCTGACTGTGCAAAGGTAGCATAATAACTTGCCTTTTAATTGGAGGATAGAATCAACTGCCTGACGAGAGCAAAGCTGTCTTTTTTATTTTTGCTAGAATTTATTTTTTAAGTTAAAAGACTTAAATATAACTAAAAGACGATAAGACCCTATTGAGCTTTAAAGAAGCAAAATAGTTATTATATAAATATAGTTTTGAGGATTTTAGTTGGGGCGACCGCGGAGTAAAACCTCCGGATTAGTTAATTTCTATTTTTGATCCACTTTGATAGGTGAATTAGTTACCATAGGGATAACAGCGCACTACTCTTAAGGAGATCATTTTTAAGAGAGATCGCGACCTCGATGTTGGATTAAGTATACTAAAAGGCGCAGGAGCTTTTAAGTTGTCTGTTCGACTATTAAATCCTTGGAACCTTATATATTTTATTTGGAGTATGGGCtGGTTTgGTTGGtACTGCTTTAAGTCTATTAATTCGAGCTGAGCTTGGTCAACCTGGAAGTTTATTGGGAGAcGATCAgCTATATAATGTTATTGTGACTGCTCATGCTTTTGTAATGATTTTTTTTTTTGTAATGCCTATAATAATTGGAGGGTTTGGTAATTGATTGATTCCATTAATGcTTGGAGCTCCAGATATAGCTTTTCCTCGATTAAATAATATAAGTTTTTGATTACTTCCTCCGTCTCTTTGTCTTTTATTGGcTTCGGCAGCTGTTGAGAATGGAGcTGGTACAGGCTGAACAGTtTATCCTCCTTTGGCTTCAAACTTAGCTCATGCTGGAGCTTCTGTTGATTTAGCTATTTTTTCTTTGCATCTTGCTGGgGCTTCTTCTATTTTAGGTGCaGTTAATTTtATTACTACTATTATTAAtATACGATGGCAGGGAATGCATTTTGAGCGTTTACCCTTATTTATTTGATCAGTTAAAATTACAGCTATTCTTTTATTGTTGTCTTTACCTGTTTTAGCTGGAGCTATTACAATATTATTAACTGATCGAAATTTTAATACAGCTTTTTTtGACCCgGCAGGTGGGGGGGATCCAGTttTATACCAaCATTTATTTCTTCCTAGAGGGACAAGTGGCGTTTAGCCACCCGAGATTGACAAATAACAGGTTTGTGATAGCCTTAGATATCCGGGGCCGCACGCGCGCTACATTGGAAGAATCAGCATGGATGCTTAGGTGGCCCGAAAGGGTTGGGACACCCGTTGGATTTCCCTGGTGATAGGGATTGGGGCTTGAAATTCTTCCCCCTGAACGAGGAATTCCCAGTAAGCGGCAGTCATAAGCTGGCGTGGATTACGTCCCTGCCCTTTGTCCACACCGCCCGTCGTTACTACCGATTGAACGGTTTAGTGAGGGCCTCGAATTGGTCTGGGCCCGCCATTCCCCGGGGGGCGCCGTGGGTGGAGAAGACGCTGGAACTTGATCGTTTAGAGGAAGTAAAAGTGGTAACAAGGTTTCGGTAGGTGAACCTGCGGAAGGATCATTAAAAAAGAACTTTGAAGAGAGAGTTCAACAGTACGTGAAACCGCCTAGAGGTAAACGGGTGGATCCGCAAAGTCGGTCCGCGAAATTCAGCTCGGAAGGCTGGTCGCAGGCGGTAGGTCGAGATCTCTTGCGGACTCTCCTGCTGCTTGTACGCTGGCTTGACGTGTGCACTTTTCGCGGGCAGAGCGCCACGACCGGTTTTTGGGCAGTCAGAAGGCGGCGAGGAAGGTAAGTGGGCGCTTCGGCGTTTACTGTTATAGCCTCGCCTGTCCCGATCTGCTCGAAGACCGAGGAGCCGCCGCTTGGCAACGGGCTATCCTGCTCTCTCGGGGGGTTCGACAGGCAGAGACTGGGAAACCGTGTCTGCCGACCGCCTCTCTGGACGGACGGGGGTGCTTCGAGTCCGCCAAGCATAGGGTCGGTGGCGAATCGGTCGGCACTCCACCCGACCCGTCTTGAAACACGGACCAAGGAGTCTAACATGCGCGCGAGTCGTTGGGTAGTACGAAACCCGAAGGCACAGTGAAAGCGAGGGCCGTCCTTGCGACGTGCTCAGGTGGGATCCTGCGTTCTAAACCGGCGCAGGC
>C.fulguratus_CladeA_E14_1
ATGTCTCTTTGAAATAAAGAGTCTGGCCTGCCCGGTGACATGTTTAACGGCTGCAGTATCCTGACTGTGCAAAGGTAGCATAATAACTTGCCTTTTAATTGGAGGATAGAATCAACTGCCTGACGAGAGCAAAGCTGTCTTTTTTATTTTTGCTAGAATTTATTTTTTAAGTTAAAAGACTTAAATATAACTAAAAGACGATAAGACCCTATTGAGCTTTAAAGAAGCAAAATAGTTATTATATAAATATAGTTTTGAAAATTTTAGTTGGGGCGACCGCGGAGTAAAACCTCCGGATTAGTTAATTTCTATTTTTGATCCACTTTGATAGGTGAATTAGTTACCATAGGGATAACAGCGCACTACTCTTAAGGAGATCATTTTTAAGAGAGATCGCGACCTCGATGTTGGATTAAGTATACTAAAAGGCGCAGGAGCTTTTAAGTTGTCTGTTCGACTATTAAATCCTTGGAACCTTaTATATTtTATTTGGAGTATGAGCTGGTTTGGTTGGTACTGCTTTAAGTCTATTGATTCGAGCTGAGCTTGGTCAACCTGGAAGTTTATTGGGAGACGATCAGCTTTAtAATGTTATTGTGACTGCTCATGCTTTTGTGATGATTTTTTTTTTTGTAATGCCTATAATAATTGGAGGGTTTGGTAAtTGGTTAGTTCCATTAATGCTTGGAGCTCCAGATATAGCTTTTCCTCGATTAAATAATATAAGTTTTTGATTACTTCCTCCATCTCTTTGTCTTTTATTGGcTTCGGCAGCTGTTGAGAATGGAGCTGGTACAGGTTGAACAGTTTATCCTCCttTGGCTTCAAAcTTaGCTCAtGCTGGAGCTTCTGTTGATTTAGCTATTTTTTCTtTGCATCTTGCTGGGGCTTCTTCTATTTTAGGTGCAGTTAATTTtATTACTACTATTATTAATATACGATGGCAGGGAATGCATTTTGAGCGTTTACCTTTATTTATTTGGTCAGTTAAAATTACAGCTATTCTTTTATTGCTGTCTTTACCTGTtTTaGCTGGGGCTATTACaATaTTATTAACTGATCGAAATTTTAATACAGCTTTTTTTGACCCGGCAGGTGGAGGGGATCCaGTTTTGTACCAACATTTATTTCTTCCTAGAGGGACAAGTGGCGTTTAGCGACCCGAGATTGACAAATAACAGGTTTGTGATAGCCTTAGATATCCGGGGCCGCACGCGCGCTACATTGGAAGAATCAGCCTGGATGCTTCCGTGGCCCGACAGGGTTGGGAAACCCGTTGCATTTCCCTGCTGATAGGGATTGGGGCTTGAAATTCTTCCCCCTGAACGAGGAATTCCCAGTAAGCGGGAGTCATAAGCTCGCGTGGATTACGTCCCTGCCCTTTGTCCACACCGCCCGTCGTTACTACGGATTGAACGGTTTAGTGAGGGCCTCGAATTGGTCTCGGCCCGCCTTTCCCCGGGCGGCGCCGTGGGTCGAGAAGACGCTCGAACTTGATCGTTTAGAGGAAGTAAAAGTGGTAACAAGGTTTCCGTAAGTGAACCTGCGGAAGGATCATTAAAAAAGAACTTTGAAGAGAGAGTTCAACAGTACGTGAAACCGCCTAGAGGTAAACGGGTGGATCCGCAAAGTCGGTCCGCGAAATTCAGCTCGGAAGGCTGGTCGCAGGCGGTAGGTCGAGATCTCTTGCGGACTCTCCTGCTGCTTGTACGCTGGCTTGACGTGTGCACTTTTCGCGGGCAGAGCGCCACGACCGGTTTTTGGGCAGTCAGAAGGCGGCGAGGAAGGTAAGTGGGCGCTTCGGCGTTTACTGTTATAGCCTCGCCTGTCCCGATCTGCTCGAAGACCGAGGAGCCGCCGCTTGGCAACGGGCTATCCTGCTCTCTCGGGGGGTTCGACAGGCAGAGACTGGGAAACCGTGTCTGCCGACCGCCTCTCTGGACGGACGGGGGTGCTTCGAGTCCGCCAAGCATAGGGTCGGTGGCGAATCGGTCGGCACTCCACCCGACCCGTCTTGAAACACGGACCAAGGAGTCTAACATGCGCGCGAGTCGTTGGGTAGTACGAAACCCGAAGGCACAGTGAAAGCGAGGGCCGTCCTTGCGACGTGCTCAGGTGGGATCCTGCGTTCTAAACCGGCGCAGGC
>C.fulguratus_CladeA_E14_2
ATGTCTCTTTGAAATAAAGAGTCTGGCCTGCCCGGTGACATGTTTAACGGCTGCAGTATCCTGACTGTGCAAAGGTAGCATAATAACTTGCCTTTTAATTGGAGGATAGAATCAACTGCCTGACGAGAGCAAAGCTGTCTTTTTTATTTTTGCTAGAATTTATTTTTTAAGTTAAAAGACTTAAATATAACTAAAAGACGATAAGACCCTATTGAGCTTTAAAGAAGCAAAATAGTTATTATATAAATATAGTTTTGAAAATTTTAGTTGGGGCGACCGCGGAGTAAAACCTCCGGATTAGTTAATTTCTATTTTTGATCCACTTTGATAGGTGAATTAGTTACCATAGGGATAACAGCGCACTACTCTTAAGGAGATCATTTTTAAGAGAGATCGCGACCTCGATGTTGGATTAAGTATACTAAAAGGCGCAGGAGCTTTTAAGTTGTCTGTTCGACTATTAAATCCTTGGAACCTTaTATATTtTATTTGGAGTATGAGCTGGTTTGGTTGGTACTGCTTTAAGTCTATTGATTCGAGCTGAGCTTGGTCAACCTGGAAGTTTATTGGGAGACGATCAGCTTTAtAATGTTATTGTGACTGCTCATGCTTTTGTGATGATTTTTTTTTTTGTAATGCCTATAATAATTGGAGGGTTTGGTAAtTGGTTAGTTCCATTAATGCTTGGAGCTCCAGATATAGCTTTTCCTCGATTAAATAATATAAGTTTTTGATTACTTCCTCCgTCTCTTTGTCTTTTATTGGcTTCGGCAGCTGTTGAGAATGGAGCTGGTACAGGTTGAACAGTTTATCCTCCttTGGCTTCAAAcTTaGCTCAtGCTGGAGCTTCTGTTGATTTAGCTATTTTTTCTtTGCATCTTGCTGGGGCTTCTTCTATTTTAGGTGCAGTTAATTTtATTACTACTATTATTAATATACGATGGCAGGGAATGCATTTTGAGCGTTTACCTTTATTTATTTGGTCAGTTAAAATTACAGCTATTCTTTTATTGCTGTCTTTACCTGTtTTGGCTGGaGCTATTACaATaTTATTAACTGATCGAAATTTTAATACAGCTTTTTTTGACCCGGCAGGTGGAGGGGATCCaGTTTTGTACCAACATTTATTTCTTCCTAGAGGGACAAGTGGCGTTTAGCGACCCGAGATTGACAAATAACAGGTTTGTGATAGCCTTAGATATCCGGGGCCGCACGCGCGCTACATTGGAAGAATCAGCCTGGATGCTTCCGTGGCCCGACAGGGTTGGGAAACCCGTTGGATTTCCCTGGTGATAGGGATTGGGGCTTGAAATTCTTCCCCCTGAACGAGGAATTCCCAGTAAGCGGGAGTCATAAGGTCGCGTGGATTACGTCCCTGCCCTTTGTCCACACCGCCCGTCGTTACTACGGATTGAACGGTTTAGTGAGGGCCTCGAATTGGTCTCGGCCCGCCTTTCCCCGGGCGGCGCCGTGGGTAGAGAAGACGGTCGAACTTGATCGTTTAGAGGAAGTCAAAGTTGTAACAAGGTTTCCGTAGGTGAACCTGCGGAAGGATCATTAAAAAAGAACTTTGAAGAGAGAGTTCAACAGTACGTGAAACCGCCTAGAGGTAAACGGGTGGATCCGCAAAGTCGGTCCGCGAAATTCAGCTCGGAAGGCTGGTCGCAGGCGGTAGGTCGAGATCTCTTGCGGACTCTCCTGCTGCTTGTACGCTGGCTTGACGTGTGCACTTTTCGCGGGCAGAGCGCCACGACCGGTTTTTGGGCAGTCAGAAGGCGGCGAGGAAGGTAAGTGGGCGCTTCGGCGTTTACTGTTATAGCCTCGCCTGTCCCGATCTGCTCGAAGACCGAGGAGCCGCCGCTTGGCAACGGGCTATCCTGCTCTCTCGGGGGGTTCGACAGGCAGAGACTGGGAAACCGTGTCTGCCGACCGCCTCTCTGGACGGACGGGGGTGCTTCGAGTCCGCCAAGCATAGGGTCGGTGGCGAATCGGTCGGCACTCCACCCGACCCGTCTTGAAACACGGACCAAGGAGTCTAACATGCGCGCGAGTCGTTGGGTAGTACGAAACCCGAAGGCACAGTGAAAGCGAGGGCCGTCCTTGCGACGTGCTCAGGTGGGATCCTGCGTTCTAAACCGGCGCAGGC
>C.fulguratus_CladeA_E14_3
ATGTCTCTTTGAAATAAAGAGTCTGGCCTGCCCGGTGACATGTTTAACGGCTGCAGTATCCTGACTGTGCAAAGGTAGCATAATAACTTGCCTTTTAATTGGAGGATAGAATCAACTGCCTGACGAGAGCAAAGCTGTCTTTTTTATTTTTGCTAGAATTTATTTTTTAAGTTAAAAGACTTAAATATAACTAAAAGACGATAAGACCCTATTGAGCTTTAAAGAAGCAAAATAGTTATTATATAAATATAGTTTTGAGAATTTTAGTTGGGGCGACCGCGGAGTAAAACCTCCGGATTAGTTAATTTCTATTTTTGATCCACTTTGATAGGTGAATTAGTTACCATAGGGATAACAGCGCACTACTCTTAAGGAGATCATTTTTAAGAGAGATCGCGACCTCGATGTTGGATTAAGTATACTAAAAGGCGCAGGAGCTTTTAAGTTGTCTGTTCGACTATTAAATCCTTGGAACCTTaTATATTtTATTTGGAGTATGAGCTGGTTTGGTTGGTACTGCTTTAAGTCTATTaATTCGAGCTGAGCTTGGTCAACCTGGAAGTTTaTTAGGAGACGATCAGCTTTAtAATGTTATTGTGACTGCTCATGCTTTTGTGATGATTTTTTTTTTTGTAATGCCTATAATAATTGGAGGGTTTGGTAAtTGGTTAGTTCCATTAATGCTTGGAGCTCCAGATATAGCTTTTCCTCGATTAAATAATATAAGTTTTTGATTACTTCCTCCATCTCTTTGTCTTTTATTGGcTTCGGCAGCTGTTGAGAATGGAGCTGGTACAGGTTGAACAGTTTATCCTCCttTGGCTTCAAAcTTaGCTCAtGCTGGAGCTTCTGTTGATTTAGCTATTTTTTCTtTGCATCTTGCTGGGGCTTCTTCTATTTTAGGTGCAGTTAATTTtATTACTACTATTATTAATATACGATGGCAGGGAATGCATTTTGAGCGTTTACCTTTATTTATTTGGTCAGTTAAAATTACAGCTATTCTTTTATTGCTGTCTTTACCTGTtTTaGCTGGGGCTATTACaATaTTATTAACTGATCGAAATTTTAATACAGCTTTTTTTGACCCGGCAGGTGGAGGGGATCCaGTTTTGTACCAACATTTATTTCTTCCTAGAGGGACAAGTGGCGTTTAGCCACCCGAGATTGACAAATAACAGGTTTGTGATAGCCTTAGATATCCGGGGCCGCACGCGCGCTACATTGGAAGAATCAGCGTGGATGCTTCAGTGGCCCGAAAGGGTTGGGACACCCGTTGGATTTCGCTGCTGATAGGGATTGGGGCTTGAAATTCTTCCCCCTGAACGAGGAATTCCCAGTAAGCGGGAGTCATAAGCTCGCGTGGATTACGTCCCTGCCCTTTGTCCACACCGCCCGTCGTTACTACGGATTGAACGGTTTAGTGAGGGCCTCGCATTGGTCTCGGCCGCCCTTTCCCCGGGCGCCGCCGTGGGTAGAGAAGACGCTCGAACTTGCTCGTTTAGAGGAAGTACAAGTGGTAACAAGGTTTCCGTAGGTGAACCTGCGGAAGGATCATTAAAAAAGAACTTTGAAGAGAGAGTTCAACAGTACGTGAAACCGCCTAGAGGTAAACGGGTGGATCCGCAAAGTCGGTCCGCGAAATTCAGCTCGGAAGGCTGGTCGCAGGCGGTAGGTCGAGATCTCTTGCGGACTCTCCTGCTGCTTGTACGCTGGCTTGACGTGTGCACTTTTCGCGGGCAGAGCGCCACGACCGGTTTTTGGGCAGTCAGAAGGCGGCGAGGAAGGTAAGTGGGCGCTTCGGCGTTTACTGTTATAGCCTCGCCTGTCCCGATCTGCTCGAAGACCGAGGAGCCGCCGCTTGGCAACGGGCTATCCTGCTCTCTCGGGGGGTTCGACAGGCAGAGACTGGGAAACCGTGTCTGCCGACCGCCTCTCTGGACGGACGGGGGTGCTTCGAGTCCGCCAAGCATAGGGTCGGTGGCGAATCGGTCGGCACTCCACCCGACCCGTCTTGAAACACGGACCAAGGAGTCTAACATGCGCGCGAGTCGTTGGGTAGTACGAAACCCGAAGGCACAGTGAAAGCGAGGGCCGTCCTTGCGACGTGCTCAGGTGGGATCCTGCGTTCTAAACCGGCGCAGGC
>C.fulguratus_CladeA_E26_1
ATGTCTCTTTGAAATAAAGAGTCTGGCCTGCCCGGTGACATGTTTAACGGCTGCAGTATCCTGACTGTGCAAAGGTAGCATAATAACTTGCCTTTTAATTGGAGGATAGAATCAACTGCCTGACGAGAGCAAAGCTGTCTTTTTTATTTTTGCTAGAATTTATTTTTTAAGTTAAAAGACTTAAATATAACTAAAAGACGATAAGACCCTATTGAGCTTTAAAGAAGCAAAATAGTTATTATATAAATGTGGTTTTGAAAATTTTAGTTGGGGCGACCGCGGAGTAAAACCTCCGGATTAGTTAATTTCTATTTTTGATCCACTTTGATAGGTGAATTAGTTACCATAGGGATAACAGCGCACTACTCTTAAGGAGATCATTTTTTAGAGAGATCGCGACCTCGATGTTGGATTAAGTATACTAAAAGGCGCAGGAGCTTTTAAGTTGTCTGTTCGACTATTAAATCCTTggAACCTTATATATTTTATTTGGAATATGAGCTGGATTGGTTGGTACTGCTTTAAGTcTATTAATTCGAGCTGAGCTTGGTCAACCTGGAAGTTTATtGgGAGACGATCAGCTAtATAATGTCATTGTGACTGCTCATGCTTTTGTAATGATTTTTTTTTTTGTAATGCCTATAATAATTGGAGGGTTTGGTAATTGGTTGGTTCCATTAATGCTAGGGGCTCCAGATATAGCTTTTCCTCGATTAAATAATATAAGTTTTTGATTACTTCCTCCGTCTCTTTGTCTTTTATTGgCTTCGGCAGCTGTTGAGAACGGaGCTGGTACGGGTTGaACAGTTTAtCCTCCTTTGGCTTCAAATTTAGCTCATGCTGGAGCTTCTGTTGATTTAGCTATTTTTTCTTTgCATCTTGCTGGGGCTTCTTCTATTCTAGGGGCAGTtAATTTTATTACTACTATTATTAATATACGATGGCAGGGAATGCACTTTGAGCGTTTACCTTTATTTGTTTGgTCAGTTAAAATTACAGCTGTTCTTCTATTGTTGTCTTTACCTGTTTTAGCtgGAGCTCTCACAATATTGTTAACTGATCGaAATTTTAATACAGCCTTTTTTGACCCAGCAGGTGGaGGCGATCCAGTTTTATACCAACATTTATTTCTTCCTAGAGGGACAAGTGGCGTTTAGCCACCCGAGATTGACCAATAACAGGTTTGTGATAGCCTTAGATATCCGGGGCCGCACGCGCGCTACATTGGAAGAATCAGCGTGGATGCTTCCCTGGCCCGAAAGGGTTGGGAAACCCGTTGGATTTCCCTCGTGATAGGGATTGGGGCTTGAAATTCTTCCCCCTGAACGAGGAATTCCCAGTAAGCGGGAGTCATAAGCTCGCGTGGATTACGTCCCTGCCCTTTGTCCACACCGCCCGTCGTTACTACCGATTGAACGGTTTAGTGAGGGCCTCGAATTGGTCTCGGCCCGCCTTTCCCCGGGCGGCGCCGTGGGTCGAGAAGACGCTCGAACTTGATCGTTTAGAGGAAGTAAAAGTGGTAACAAGGTTTCCGTAGGTGAACCTGCGGAAGGATCATTAAAAAAGAACTTTGAAGAGAGAGTTCAACAGTACGTGAAACCGCCTAGAGGTAAACGGGTGGATCCGCAAAGTCGGTCCGCGAAATTCAGCTCGGAAGGCTGGTCGCAGGCGGTAGGTCGAGATCTCTTGCGGACTCTCCTGCTGCTTGTACGCTGGCTTGACGTGTGCACTTTTCGCGGGCAGAGCGCCACGACCGGTTTTTGGGCAGTCAGAAGGCGGCGAGGAAGGTAAGTGGGCGCTTCGGCGTTTACTGTTATAGCCTCGCCTGTCCCGATCTGCTCGAAGACCGAGGAGCCGCCGCTTGGCAACGGGCTATCCTGCTCTCTCGGGGGGTTCGACAGGCAGAGACTGGGAAACCGTGTCTGCCGACCGCCTCTCTGGACGGACGGGGGTGCTTCGAGTCCGCCAAGCATAGGGTCGGTGGCGAATCGGTCGGCACTCCACCCGACCCGTCTTGAAACACGGACCAAGGAGTCTAACATGCGCGCGAGTCGTTGGGTAGTACGAAACCCGAAGGCACAGTGAAAGCGAGGGCCGTCCTTGCGACGTGCTCAGGTGGGATCCTGCGTTCTAAACCGGCGCAGGC
>C.fulguratus_CladeA_E26_2
ATGTCTCTTTGAAATAAAGAGTCTGGCCTGCCCGGTGACATGTTTAACGGCTGCAGTATCCTGACTGTGCAAAGGTAGCATAATAACTTGCCTTTTAATTGGAGGATAGAATCAACTGCCTGACGAGAGCAAAGCTGTCTTTTTTATTTTTGCTAGAATTTATTTTTTAAGTTAAAAGACTTAAATATAACTAAAAGACGATAAGACCCTATTGAGCTTTAAAGAAGCAAAATAGTTATTATATAAATGTAGTTTTAGGAATTTTAGTTGGGGCGACCGCGGAGTAAAACCTCCGGATTAGTTAATTTCTATTTTTGATCCACTTTGATAGGTGAATTAGTTACCATAGGGATAACAGCGCACTACTCTTAAGGAGATCATTTTTTAGAGAGATCGCGACCTCGATGTTGGATTAAGTATACTAAAAGGCGCAGGAGCTTTTAAGTTGTCTGTTCGACTATTAAATCCTTggAACCTTATATATTTTATTTGGAgTATGAGCTGGATTGGTTGGTACTGCTTTAAGTcTATTAATTCGAGCTGAGCTTGGTCAACCTGGAAGTTTATtGgGAGACGAtCAGCTAtATAATGTTATTGTGACTGCTCATGCTTTTGTAATGATTTTTTTTTTTGTAATGCCTATAATAATTGGAGGGTTTGGTAATTGGTTGGTTCCATTAATGCTAGGGGCTCCAGATATAGCTTTTCCTCGATTAAATAATATAAGTTTTTGATTACTTCCTCCGTCTCTTTGTCTTTTATTGgCTTCGGCAGCTGTTGAGAAtGGGGCTGGTACaGGTTGaACAGTTTACCCTCCTTTGGCTTCAAAcTTAGCTCATGCtGGAGCTTCTGTTGATTTAGCTATTTTTTCTTTgCATCTTGCTGGGGCTTCTTCTATTtTAGGtGCAGTtAATTTTATTACTACTATTATTAATATACGATGGCAGGGAATGCAtTTTGAGCGTTTACCTTTATTTaTTTGgTCAGTTAAAATTACAGCTGTTCTTtTATTGcTGTCTTTACCTGTTTTgGCtgGAGCTCTtACAATATTGTTAACTGATCGaAATTTTAAtACAGCtTTTTTTGACCCgGCAGGTGGaGGCGATCCAGTTTTgTACCAACATTTATTTCTTCCTAGAGGGACAAGTGGCGTTTAGCCACCCGAGATTGACCAATAACAGGTCTGTGATAGCCTTAGATATCCGGGGCCGCACGCGCGCTACATTGGAAGAATCAGCGTGGATGCTTCCCTGGCCCGAAAGGGTTGGGAAACCCGTTGGATTTCCCTCGTGATAGGGATTGGGGCTTGAAATTCTTCCCCCTGAACGAGGAATTCCCAGTAAGCGGGAGTCATAAGCTCGCGTGGATTACGTCCCTGCCCTTTGTCCACACCGCCCGTCGTTACTACCGATTGAACGGTTTAGTGAGGGCCTCGAATTGGTCTCGGCCCGCCTTTCCCCGGGCGGCGCCGTGGGTCGAGAAGACGCTCGAACTTGATCGTTTAGAGGAAGTAAAAGTGGTAACAAGGTTTCCGTAGGTGAACCTGCGGAAGGATCATTAAAAAAGAACTTTGAAGAGAGAGTTCAACAGTACGTGAAACCGCCTAGAGGTAAACGGGTGGATCCGCAAAGTCGGTCCGCGAAATTCAGCTCGGAAGGCTGGTCGCAGGCGGTAGGTCGAGATCTCTTGCGGACTCTCCTGCTGCTTGTACGCTGGCTTGACGTGTGCACTTTTCGCGGGCAGAGCGCCACGACCGGTTTTTGGGCAGTCAGAAGGCGGCGAGGAAGGTAAGTGGGCGCTTCGGCGTTTACTGTTATAGCCTCGCCTGTCCCGATCTGCTCGAAGACCGAGGAGCCGCCGCTTGGCAACGGGCTATCCTGCTCTCTCGGGGGGTTCGACAGGCAGAGACTGGGAAACCGTGTCTGCCGACCGCCTCTCTGGACGGACGGGGGTGCTTCGAGTCCGCCAAGCATAGGGTCGGTGGCGAATCGGTCGGCACTCCACCCGACCCGTCTTGAAACACGGACCAAGGAGTCTAACATGCGCGCGAGTCGTTGGGTAGTACGAAACCCGAAGGCACAGTGAAAGCGAGGGCCGTCCTTGCGACGTGCTCAGGTGGGATCCTGCGTTCTAAACCGGCGCAGGC
>C.fulguratus_CladeA_E26_3
ATGTCTCTTTGAAATAAAGAGTCTGGCCTGCCCGGTGACATGTTTAACGGCTGCAGTATCCTGACTGTGCAAAGGTAGCATAATAACTTGCCTTTTAATTGGAGGATAGAATCAACTGCCTGACGAGAGCAAAGCTGTCTTTTTTATTTTTGCTAGAATTTATTTTTTAAGTTAAAAGACTTAAATGTAACTAAAAGACGATAAGACCCTATTGAGCTTTAAAGAAGCAAAATAGTTATTATATAAATGTAGTTTTAGGAATTTTAGTTGGGGCGACCGCGGAGTAAAACCTCCGGATTAGTTAATTTCTATTTTTGATCCACTTTGATAGGTGAATTAGTTACCATAGGGATAACAGCGCACTACTCTTAAGGAGATCATTTTTTAGAGAGATCGCGACCTCGATGTTGGATTAAGTATACTAAAAGGCGCAGGAGCTTTTAAGTTGTCTGTTCGACTATTAAATCCTTggAACCTTATATATTTTATTTGGAATATGAGCTGGATTGGTTGGTACTGCTTTAAGTcTATTAATTCGAGCTGAGCTTGGTCAACCTGGAAGTTTATtGgGAGACGATCAGCTAtATAATGTTATTGTGACTGCTCATGCTTTTGTAATGATTTTTTTTTTTGTAATGCCTATAATAATTGGAGGGTTTGGTAATTGGTTGGTTCCATTAATGCTtGGGGCTCCAGATATAGCTTTTCCTCGATTAAATAATATAAGTTTTTGATTACTTCCTCCGTCTCTTTGTCTTTTATTGgCTTCGGCAGCTGTTGAGAAtGGaGCTGGTACGGGTTGaACAGTTTAtCCTCCTTTGGCTTCAAAcTTAGCTCATGCtGGAGCTTCTGTTGATTTAGCTATTTTTTCTTTGCATCTTGCTGGGGCTTCTTCTATTtTAGGtGCAGTGAATTTTATTACTACTATTATTAATATACGATGGCAGGGAATGCACTTTGAGCGTTTACCTTTATTTaTTTGATCAGTTAAAATTACAGCTGTTCTTtTATTGTTGTCTTTACCTGTTTTgGCtgGAGCTCTtACAATATTaTTAACTGATCGGAATTTTAAtACAGCtTTTTTTGACCCgGCAGGTGGGGGCGATCCAGTTTTATACCAACATTTATTTCTTCCTAGAGGGACAAGTGGCGTTTAGCCACCCGAGATTGACAAATAACAGGTTTGTGATAGCCTTAGATATCCGGGGCCGCACGCGCGCTACATTGGAAGAATCAGCGTGGATGCTTCCCTGGCCCGAAAGGGTTGGGAAACCCGTTGGATTTCTCTGGTGATAGGGATTGGGGCTTGAAATTCTTCCCACTGAACGAGGAATTCCCAGTAAGCGGGAGTCATAAGCTGGCGTGGATTACGTCCCTGCCCTTTGTCCACACCGCCCGTCGTTACTACGGATTGAACGGTTTAGTGAGGGCCTCGAATTGGTTTGGGCCCGCCTTTCCCCGGGGGGCGCCGTGGGTGGAGAAGACGCTGGAACTTGATCGTTTAGAGGAAGTAAAAGTGGTAACAAGGTTTCCGTAGGTGAACCTGCGGAAGGATCATTAAAAAAGAACTTTGAAGAGAGAGTTCAACAGTACGTGAAACCGCCTAGAGGTAAACGGGTGGATCCGCAAAGTCGGTCCGCGAAATTCAGCTCGGAAGGCTGGTCGCAGGCGGTAGGTCGAGATCTCTTGCGGACTCTCCTGCTGCTTGTACGCTGGCTTGACGTGTGCACTTTTCGCGGGCAGAGCGCCACGACCGGTTTTTGGGCAGTCAGAAGGCGGCGAGGAAGGTAAGTGGGCGCTTCGGCGTTTACTGTTATAGCCTCGCCTGTCCCGATCTGCTCGAAGACCGAGGAGCCGCCGCTTGGCAACGGGCTATCCTGCTCTCTCGGGGGGTTCGACAGGCAGAGACTGGGAAACCGTGTCTGCCGACCGCCTCTCTGGACGGACGGGGGTGCTTCGAGTCCGCCAAGCATAGGGTCGGTGGCGAATCGGTCGGCACTCCACCCGACCCGTCTTGAAACACGGACCAAGGAGTCTAACATGCGCGCGAGTCGTTGGGTAGTACGAAACCCGAAGGCACAGTGAAAGCGAGGGCCGTCCTTGCGACGTGCTCAGGTGGGATCCTGCGTTCTAAACCGGCGCAGGC
>C.volvulus_1
ATGTCTCTTTGAAATAAAGAGTCTGGCCTGCCCGGTGACGTGTTTAACGGCTGCAGTATCCTGACTGTGCAAAGGTAGCATAATAATTTGCCTTTTAATTGAAGGATAGAATCAACGGCCTGACGAGAGCAAAGCTGTCTTTTTTATTTTTATTAGAATTTATCCTTTAAGTTAAAAGACTTAAATACAACTAAAAGACGATAAGACCCTATTGAGCTTTAAAGGAATAAAGTAGTTATTAGGCAAATGCAATTTTAATAATTTTAGTTGGGGCGACTGTGGAGTAAAACCTCCAAATTAATTAATTTCTATTTTTGATCCATTTTGATAGGTGAATTAGTTACCATAGGGATAACAGCGCACTACTCTTAGAAAGACCATTTCTAAGGGAGATCGTGACCTCGATGTTGGATTAAGTATACTAAAAGGCGCAGAAGCTTTTAAGTTGTCTGTTCGACTATTAAATCCTTggAACTCTGTATATTCTATTTGGAGTTTGAGCTGGATTAGTTGGTACTGCCTTAAGTCTATTGATCCGGGCTGAGCTTGGTCAACCCGGAAGTTTATTAGGGGATGATCAACTTTATAATGTTATTGTAACTGCTCATGCTTTTGTAATAATTTTTTTCTTTGTTATACCCATAATAATTGGTGGATTTGGTAATTGATTAGTTCCCCTAATATTGGGGGCTCCAGACATAGCTTTTCCACGATTGAATAATATGAGTTTTTGGTTACTTCCTCCGTCTCTTTGTCTTTTATTAACTTCGGCGGCTGTTGAAACTGGGGCTGGTACAGGCTGGACGGTTTACCCCCCACTAGCTTCAAATTTAGCTCATGCAGGAGCTTCTGTTGATTTGGCTATTTTTTCTTTACATCTTGCAGGAGCCTCTTCCATTTTAGGGGCAGTTAATTTTATTACCACTATCATTAACATACGATGACAGGGAATGCATTTTGAGCGGTTGCCTTTATTCATCTGATCGGTTAAGATCACAGCTATTCTTTTGTTATTGTCTTTACCTGTTTTAGCTGGAGCTATTACTATATTGTTAACTGATCGGAATTTTAATACAGCTTTTTTTGACCCAGCAGGTGGAGGAGATCCTGTGTTGTATCAACATTTGTTtCTTTCTAGAGGGACAGGTGGCGTTTAGCCACACGAGATTGAGCAATAACAGGTCTGTGATGCCTTTAGATGTCCGGGGCCGCACGCGCGCTACACTGAAGGAATCAGCGTGGATGCTTCCCTGGACCGAAGGGGTTGGGAAACCCGTTGAATCCCCTTCGTGATAGGGATTGGGGCTTGAAATTCTTCCCAATGAACGAGGAATTCCCAGTAAGCGCGAGTCATAAGCTCGCGTTGATTACGTCCCTGCCCTTTGTACACACCGCCCGTCGCTACTACCGATTGAACGGTTTAGTGAGGGCCTCGAATTGGTCTCGGCGCGCCCTTCACCGAGCGGCGCCTTGGGTCGAGAAGACGCTCGAACTTGATCGTTTAGAGGAAGTAAAAGTCGTAACAAGGTTTCCGTAGGTGAACCTGCGAAAGGATCATTAAAAAAGAACTTTGAAGAGAGAGTTCAACAGTACGTGAAACCGCCTAGAGGTAAACGGGTGGATCCGCAAAGTCGGTCCGCGAAATTCAGCTCGGAAGGCTGGTCGCAGGCGGTAGGTCGAGATCTCTTGCGGACTCTCCTGCTGCTTGTACGCTGGCTTGACGTGTGCACTTTTCGCGGGCAGAGCGCCACGACCGGTTTTTGGGCAGTCAGAAGGCGGCGAGGAAGGTAAGTGGGCGCTTCGGCGTTTACTGTTATAGCCTCGTCTGTCCCGATCTGCTCGAAGACCGAGGAGCCGCCGCTTGGCAACGGGCTATCCTGCTCTCCTGGGGGGTTCGACAGGCAGAGACTGGGAAACCGTGTCTGCCGACCGCCTCTCTGGACGGACGGGGGTGTCTTAAGTCCGCCAAGCATAGGGTCGGTGGCGAATCGGTCGGCACTCCACCCGACCCGTCTTGAAACACGGACCAAGGAGTCTAACATGCGCGCGAGTCGTTGGGTAGTACGAAACCCGAAGGCACAGTGAAAGCGAGGGCCGTCCTTGCGACGTGCTCAGGTGGGATCCTGCGTTCTAAACCGGCACATGC
>C.volvulus_2
ATGTCTCTTTGAAATAAAGAGTCTGGCCTGCCCGGTGACGTGTTTAACGGCTGCAGTATCCTGACTGTGCAAAGGTAGCATAATAATTTGCCTTTTAATTGAAGGATAGAATCAACGGCCTGACGAGAGCAAAGCTGTCTTTTTTATTTTTATTAGAATTTATCCTTTAAGTTAAAAGACTTAAATACAACTAAAAGACGATAAGACCCTATTGAGCTTTAAAGGAATAAAGTAGTTATTAGGCAAATGCAATTTTAATAATTTTAGTTGGGGCGACTGTGGAGTAAAACCTCCAAATTAATTAATTTCTATTTTTGATCCATTTTGATAGATGAATTAGTTACCATAGGGATAACAGCGCACTACTCTTAGAAAGACCATTTCTAAGGGAGATCGCGACCTCGATGTTGGATTAAGTATACTAAAAGGCGCAGAAGCTTTTAAGTTGTCTGTTCGACTATTAAATCCTTggAACTCTATATATTCTATTTGGAGTTTGAGCTGGATTAGTTGGTACTGCCTTAAGTCTGTTGATCCGGGCTGAGCTTGGTCAACCCGGAAGTTTATTAGGGGATGATCAACTTTACAATGTTATTGTAACTGCTCATGCTTTTGTAATAATTTTTTTCTTTGTTATACCCATAATAATTGGTGGATTTGGTAATTGATTAGTTCCCCTAATATTGGGGGCTCCAGACATAGCTTTTCCACGATTGAATAATATGAGTTTTTGGTTACTTCCTCCGTCTCTTTGTCTTTTATTAACTTCGGCGGCTGTTGAAACTGGGGCTGGTACAGGCTGGACGGTTTACCCCCCACTAGCTTCAAATTTAGCTCATGCAGGAGCTTCTGTTGATTTGGCTATTTTTTCTTTACATCTTGCAGGAGCCTCTTCCATTTTAGGGGCAGTTAATTTTATTACCACTATCATTAACATACGATGACAGGGAATGCATTTTGAGCGGTTGCCTTTATTCATCTGATCGGTTAAGATCACAGCTATTCTTTTGTTATTGTCTTTACCTGTTTTAGCTGGAGCTATTACTATATTGTTAACTGACCGGAATTTTAATACAGCTTTTTTTGACCCAGCAGGTGGAGGAGATCCTGTGTTGTATCAACATTTGTTCCTTCCTAGAGGGACAGGTGGCGTTTAGCCACACGAGATTGAGCAATAACAGGTCTGTGATGCCTTTAGATGTCCGGGGCCGCACGCGCGCTACACTGAAGGAATCAGCGTGGATGCTTCCCTGGACCGAAGGGGTTGGGAAACCCGTTGAATCCCCTTCGTGATAGGGATTGGGGCTTGAAATTCTTCCCAATGAACGAGGAATTCCCAGTAAGCGCGAGTCATAAGCTCGCGTTGATTACGTCCCTGCCCTTTGTACACACCGCCCGTCGCTACTACCGATTGAACGGTTTAGTGAGGGCCTCGAATTGGTCTCGGCGCGCCCTTCACCGAGCGGCGCCTTGGGTCGAGAAGACGCTCGAACTTGATCGTTTAGAGGAAGTAAAAGTCGTAACAAGGTTTCCGTAGGTGAACCTGCGAAAGGATCATTAAAAAAGAACTTTGAAGAGAGAGTTCAACAGTACGTGAAACCGCCTAGAGGTAAACGGGTGGATCCGCAAAGTCGGTCCGCGAAATTCAGCTCGGAAGGCTGGTCGCAGGCGGTAGGTCGAGATCTCTTGCGGACTCTCCTGCTGCTTGTACGCTGGCTTGACGTGTGCACTTTTCGCGGGCAGAGCGCCACGACCGGTTTTTGGGCAGTCAGAAGGCGACGAGGAAGGTAAGTGGGCGCTTCGGCGTTTACTGTTATAGCCTCGTCTGTCCCGATCTGCTCGAAGACCGAGGAGCCGCCGCTTGGCAACGGGCTATCCTGCTCTCCTGGGGGGTTCGACAGGCAGAGACTGGGAAACCGTGTCTGCCGACCGCCTCTCTGGACGGACGGGGGTGTCTCAAGTCCGCCAAGCATAGGGTCGGTGGCGAATCGGTCGGCACTCCACCCGACCCGTCTTGAAACACGGACCAAGGAGTCTAACATGCGCGCGAGTCGTTGGGTAGTACGAAACCCGAAGGCACAGTGAAAGCGAGGGCCGTCCTTGCGACGTGCTCAGGTGGGATCCTGCGTTCTAAACCGGCACAAGC
>C.subfloridus_1
ATGTCTCTTTGAAATAAGGAGTCTAGCCTGCCCGGTGACATGTTTAACGGCTGCAGTATCCTGACTGTGCAAAGGTAGCATAATAACTTGTCTTTTAATTGAAGGATAGAATCAATGGCTTGACGAGAGTAAAGCTGTCTTTTTTATTTTTATTAAAATTTATCTTTTAAGTTAAAAGGCTTAAATATAACTAAAAGACGATAAGACCCTATTGAGCTTTAAAGAAATAAAATGTTTATTAAGTAAATATAGTTTTAAAAATTTTGGTTGGGGCGACCACGGAGTAAAACCTCCGGATTGATTAATTTCTATTTTTGATCCATTTTGATAAGAGAATTAGTTACCATAGGGATAACAGCGCACTACTTTTAGGGAGATCATTTCTAAGAGAGATCGCGACCTCGATGTTGGATTAAGTATACTAAAGAGCGCAGAAGCTTTTAAGTTGTCTGTTCGACTATTAAACCCTTggAACTTTATATATTCTATTTGGGGTTTGGGCCGGTCTCGTTGGTACTGCTTTAAGATTACTAATTCGAGCTGAGCTTGGTCAACCTGGGAGTTTATTAGGAGATGATCAGCTTTATAATGTTATTGTGACTGCGCATGCTTTTGTAATAATTTTTTTTTTTGTTATACCCATAATAATTGGTGGATTTGGCAATTGGCTAGTTCCTTTGATACTAGGGGCGCCAGATATGGCTTTTCCTCGACTTAATAATATAAGTTTTTGATTACTTCCTCCTTCTCTCTGTCTTTTATTGGCTTCGGCCACTGTTGAAAACGGGGCTGGTACCGGTTGAACAGTCTACCCTCCATTGGCTTCAAATTTGGCTCATGCTGGAGCCTCTGTTGATCTGGCTATTTTTTCTTTACACCTTGCTGGAGCTTCTTCTATTTTAGGAGCAGTTAATTTTATTACCACTATTATTAATATACGATGGCAGGGTATACATTTTGAGCGTCTGCCTTTGTTTATTTGGTCAGTTAAAATTACAGCTATTCTTTTGTTATTATCTTTACCTGTTTTAGCTGGAGCTATTACAATGTTATTGACTGATCGAAATTTTAATACAGCTTTTTTTGATCCTGCAGGCGGAGGAGATCCTGTTCTGTACCAGCATTTGTTTCTTTTTAGAGGGACAAGTGGCGTTTAGCCACACGAGATTGAGCAATTACAGGTTTGTGATGCCCTTAGATGTCCGGGGCAGAACGCGCGCTACACTGAAAGAATCACCGTCGATGCTTCCCTGGCCCGAAAGCGTTGGGAGACCCGTTGAATCTCCTTCGTGATAGGGATTGGGGCTTGAAATTCTTCCCCATGAACGAGGAATTCCCAGTAAGCGCGAGTCATAAGCTCGCGTTGATTACGTCCCTGCCCTTTGTACACACCGCCCGTCGCTACTACCGATTGAACGGTTTAGTGAGGGCCTCGAATTGGTTTCGGCCCGCCCTTGACCCGGCGGGGCCGTGGGTCGAGAAGACGCTCGAACTTGATCGTTTGGAGGAAGTAAAAGTCCTAACAAGGTTTCCGTAGGTGAACCTGCGGAAGGATCATTAAAAAAGAACTTTGAAGAGAGAGTTCAACAGTACGTGAAACCGCCTAGAGGTAAACGGGTGGATCCGCAAAGTCGGTCCGCGAAATTCAGCTCGGAAGGCTGGTCGCAGGCGGTAGGTCGAGATCTCTTGCGGACTCTCCTGCTGCTTGTACGCTGGCTTGACGTGTGCACTTTTCGCGGGCAGAGCGCCACGACCGGTTTTTGGGCAGTCAGAAGGCGGCGAGGAAGGTAAGTGGGCGCTTCGGCGTTTACTGTTATAGCCTCGCCTGTCCCGATCTGCTCGAAGACCGAGGAGCCGCCGCTTGGCAACGGGCTATCCTGCTCTCCCGGGGGGTTCGACAGGCAGAGACTGGGAAACCGTGTCTGCCGACCGCCTCTCTGGACGGACGGGGGTGCTTCGAGTCCGCCAAGCATAGGGTCGGTGGCGAATCGGTCGGCACTCCACCCGACCCGTCTTGAAACACGGACCAAGGAGTCTAACATGCGCGCGAGTCGTTGGGTAGTACGAAACCCGAAGGCACAGTGAAAGCGAGGGCCGTCCTTGCGACGTGCTCAGGTGGGATCCTGCGTTCTCAACCGGCGCAGGC
>C.subfloridus_2
ATGTCTCTTTGAAATAAGGAGTCTAGCCTGCCCGGTGACATGTTTAACGGCTGCAGTATCCTGACTGTGCAAAGGTAGCATAATAACTTGTCTTTTAATTGAAGGATAGAATCAATGGCTTGACGAGAGTAAAGCTGTCTTTTTTATTTTTATTAAAATTTATCTTTTAAGTTAAAAGGCTTAAATATAACTAAAAGACGATAAGACCCTATTGAGCTTTAAAGAAATAAAATGTTTATTAAATAAATATAATTTTAAAAATTTTGGTTGGGGCGACCACGGAGTAAAACCTCCGGATTGATTAATTTCTATTTTTGATCCATTTTGATAAGAGAATTAGTTACCATAGGGATAACAGCGCACTACTTTTAGGGAGATCATTTCTAAGAGAGATCGCGACCTCGATGTTGGATTAAGTATACTAAAGAGCGCAGAAGCTTTTAAGTTGTCTGTTCGACTATTAAACCCTTggAACTTTATATATTCTATTTGGGGTTTGGGCCGGTCTCGTTGGTACTGCTTTAAGATTACTAATTCGAGCTGAGCTTGGTCAACCTGGGAGTTTATTAGGAGATGATCAGCTTTATAATGTTATTGTGACTGCGCATGCTTTTGTAATAATTTTTTTTTTTGTTATACCCATAATAATTGGTGGATTTGGCAATTGGTTAGTTCCTTTGATACTAGGGGCGCCAGATATGGCTTTTCCTCGACTTAATAATATAAGTTTTTGATTACTTCCTCCTTCTCTTTGTCTTTTATTGGCTTCGGCCACTGTTGAAAATGGGGCTGGTACCGGCTGAACAGTCTACCCTCCATTGGCTTCAAATTTGGCTCATGCTGGAGCCTCTGTTGATCTGGCTATTTTTTCTTTACACCTTGCTGGAGCTTCTTCTATTTTAGGAGCAGTTAATTTTATTACCACTATTATTAATATACGATGGCAGGGTATACATTTTGAGCGTCTGCCTTTGTTTATTTGGTCAGTTAAAATTACAGCTATTCTTTTGTTGTTATCTTTACCTGTTTTAGCTGGAGCTATTACAATGTTATTGACTGATCGAAATTTTAATACAGCTTTTTTTGATCCTGCAGGCGGAGGAGATCCTGTTCTGTACCAGCATTTGTTTCTTTTTAGAGGGACAAGTGGCGTTTAGCCACACGAGATTGAGCAATTACAGGTCTGTGATGCCCTTAGATGTCCGGGGCCGAACGCGCGCTACACTGAAAGAATCAGCGTGGATGCTTCCCTGGCCCGAAAGGGTTGGGAGACCCGTTGAATCTCCTTCGTGATAGGGATTGGGGCTTGAAATTCTTCCCCATGAACGAGGAATTCCCAGTAAGCGCGAGTCATAAGCTCGCGTTGATTACGTCCCTGCCCTTTGTACACACCGCCCGTCGCTACTACCGATTGAACGGTTTAGTGAGGGCCTCGAATTGGTTTCGGCCCGCCCTTGACCGGGCGGCGCCGTGGGTCGAGAAGACGCTCGAACTTGATCGTTTAGAGGAAGTAAAAGTCCTAACAAGGTTTCCGTAGGTGAACCTGCGGAAGGATCATTAAAAAAGAACTTTGAAGAGAGAGTTCAACAGTACGTGAAACCGCCTAGAGGTAAACGGGTGGATCCGCAAAGTCGGTCCGCGAAATTCAGCTCGGAAGGCTGGTCGCAGGCGGTAGGTCGAGATCTCTTGCGGACTCTCCTGCTGCTTGTACGCTGGCTTGACGTGTGCACTTTTCGCGGGCAGAGCGCCACGACCGGTTTTTGGGCAGTCAGAAGGCGGCGAGGAAGGTAAGTGGGCGCTTCGGCGTTTACTGTTATAGCCTCGCCTGTCCCGATCTGCTCGAAGACCGAGGAGCCGCCGCTTGGCAACGGGCTATCCTGCTCTCCCGGGGGGTTCGACAGGCAGAGACTGGGAAACCGTGTCTGCCGACCGCCTCTCTGGACGGACGGGGGTGCTTCGAGTCCGCCAAGCATAGGGTCGGTGGCGAATCGGTCGGCACTCCACCCGACCCGTCTTGAAACACGGACCAAGGAGTCTAACATGCGCGCGAGTCGTTGGGTAGTACGAAACCCGAAGGCACAGTGAAAGCGAGGGCCGTCCTTGCGACGTGCTCAGGTGGGATCCTGCGTTCTCAACCGGCGCAGGC
>C.speciosus_1
ATGTCTCTTTGAAATAAGGAGTCTGGCCTGCCCGGTGACATGTTTAACGGCTGCAGTATCCTGACTGTGCAAAGGTAGCATAGTAACTTGCCTTTTAATTGGAGGATGGAATCAACGGCTTGACGAGAGCAAAGCTGTCTTTTTTGTTTTTACTGGAATTTATCTTTTAAGTTAAAAGACTTAAATGCGGCTAAAAGACGATAAGACCCTATTGAGCTTTAAAGAAATAAAATAATTATTATACAAACATAACTTTAGGAATTTTGGTTGGGGCGACCCCGGAGTAAAACCTCCGGATTAATTAATTTCTATTTTTGATCCATTTTGATAAGAGAATTAGTTACCATAGGGATAACAGCGCACTACTCTTAGGGAGATCATTTCTTAGAGAGATCGCGACCTCGATGTTGGATTAAGTATACTAAAGGGCGCAGGGGCTTTTAAGTTGTCTGTTCGACTATTAAATCCTTggGACCTTATATATTTTATTTGGGAtTTGAGCTGGATTGATTGGTACTGCTTTAAGCTTATTAATTCGAGCTGAGCTTGGTCAACCAGGAAGTTTATTAGGAGATGATCAACTTTATAATGTTATTGTGACTGCTCATGCTTTTGTGATAATTTTTTTCTTTGTTATGCCTATAATAATTGGTGGTTTCGGTAATTGATTGGTTCCCTTGATATTGGGGGCTCCGGACATAGCTTTTCCGCGGTTGAATAATATAAGTTTTTGGTTGCTTCCTCCGTCTCTTTGTCTTTTGCTGACTTCAGCAGCTGTAGAAAGTGGAGCCGGTACGGGGTGGACAGTCTACCCTCCATTAGCTTCAAATTTAGCTCATGCCGGAGCTTCTGTTGATTTAGCTATTTTTTCTTTACATCTTGCTGGAGCTTCTTCTATTTtGGGTGCAGTGAATTTTATTACTACTATTATTAATATACGATGGCAGGGGATGCACTTTGAGCGTTTACCTTTATTTATTTGATCAGTTAAGATTACAGCTGTCCTTTTATTGTTGTCTTTACCTGTTTTAGCTGGAGCTATTACAATATTATTAACTGATCGAAATTTTAACACAGCTTTTTTTGATCCCGCGGGAGGAGGTGATCCTGTCTTATATCAGCATTTATTTCTTCTTAGAGGGACAAGTGGCGTTTAGCCACACGGGATTGAGCAATAACAGGTTTGTGATGCCCTTAGATGTCCGGGGCCGCACGCGCGCTACACTGGAGGAATCAGCGTGGATGCTTCCCTGGCACGAAACGGTTGGGAAACCCGTTGAATCTCTTTCGTGATAGGGATTGGGGCTTGAAATTCTTCCCCATGAACGAGGAATTCCCAGTAAGCGCGAGTCATAAGCTCGCGTTGATTACGTCCCTGCCCTTTGTACACACCGCCCGTCGCTACTACCGATTGAACGGTTTAGTGAGGGCCTCGAATTGGTCTCGGCCCGCCCTTCACAGCGAGGCGCCCGGGGTCGAGAAGACGCTCGAACTTGATGGTTTAGAGGAAGTAAAAGTCATAACAAGGTTTCCGTAGGTGAACCTGCGGAAGGATCATTAAAAAAGAACTTTGAAGAGAGAGTTCAACAGTACGTGAAACCGCCTAGAGGTAAACGGGTGGATCCGCAAAGTCGGTCCGCGAAATTCAGCTCGGAAGGCTGGTCGCAGGCGGTAGGTCGAGATCTCTTGCGGACTCTCCTGCTGCTTGTACGCTGGCTTGACGTGTGCACTTTTCGCGGGCAGAGCGCCACGACCGGTTTTTGGGCAGTCAGAAGGCGGCGAGGAAGGTAAGTGGGCGCTTCGGCGTTTACTGTTATAGCCTCGCCTGTCCCGATCTGCTCGAAGACCGAGGAGCCGCCGCTTGGCAATGGGCTATCCTGCTCTCCTGGGGGGTTCGACAGGCAGAGACTGGGAAACCGTGTCTGCCGACCGCCTCTCTGGACGGACGGGGGTGCTTCGAGTCCGCCAAGCATAGGGTCGGTGGCGAATCGGTCGGCACTCCACCCGACCCGTCTTGAAACACGGACCAAGGAGTCTAACATGCGCGCGAGTCGTTGGGTAGTACGAAACCCGAAGGCACAGTGAAAGCGAGGGCCGTCCTTGCGACGTGCTCAGGTGGGATCCTGCGTTCTAAACCGGCGCAGGC
>C.speciosus_2
ATGTCTCTTTGAAATAAGGAGTCTGGCCTGCCCGGTGACATGTTTAACGGCTGCAGTATCCTGACTGTGCAAAGGTAGCATAGTAACTTGCCTTTTAATTGGAGGATGGAATCAACGGCTTGACGAGAGCAAAGCTGTCTTTTTTGTTTTTACTGGAATTTATCTTTTAAGTTAAAAGACTTAAATGCGGCTAAAAGACGATAAGACCCTATTGAGCTTTAAAGAAATAAAATAATTATTATACAAACATAACTTTAGGAATTTTGGTTGGGGCGACCCCGGAGTAAAACCTCCGGATTAATTAATTTCTATTTTTGATCCATTTTGATAAGAGAATTAGTTACCATAGGGATAACAGCGCACTACTCTTAGGGAGATCATTTCTTAGAGAGATCGCGACCTCGATGTTGGATTAAGTATACTAAAGGGCGCAGGGGCTTTTAAGTTGTCTGTTCGACTATTAAATCCTTggGACCTTATATATTTTATTTGGGGTTTGAGCTGGATTAATTGGTACTGCTTTAAGTTTATTAATTCGAGCTGAGCTTGGTCAACCAGGAAGTTTATTAGGAGATGATCAACTTTATAATGTTATTGTGACTGCTCATGCTTTTGTGATAATTTTTTTCTTTGTTATGCCTATAATAATTGGTGGTTTCGGTAATTGATTGGTTCCCTTGATATTGGGGGCTCCGGACATAGCTTTTCCGCGGCTGAATAATATAAGTTTTTGGTTGCTTCCTCCGTCTCTTTGTCTTTTGCTGACTTCAGCAGCTGTAGAAAGTGGAGCCGGTACGGGGTGGACAGTCTACCCACCATTAGCTTCAAATTTAGCTCATGCCGGAGCTTCTGTTGATTTAGCTATTTTTTCTTTACATCTTGCTGGAGCTTCTTCTATTTTAGGTGCAGTGAATTTTATTACTACTATTATTAATATACGATGGCAaGGGATGCACTTTGAGCGTTTACCTTTATTTATTTGATCAGTTAAGATTACAGCTGTCCTTTTATTGTTGTCTTTACCTGTTTTAGCTGGAGCTATTACGATATTATTAACTGATCGAAATTTTAACACAGCTTTTTTTGATCCCGCGGGAGGAGGTGATCCTGTCTTATATCAGCATTTATTTCTTCTTAGAGGGACAAGTGGCGTTTAGCCACACGGGATTGAGCAATAACAGGTTTGTGATGCCCTTAGATGTCCGGGGCCGCACGCGCGCTACACTGGAGGAATCAGCGTGGATGCTTCCCTGGCACGAAACGGTTGGGAAACCCGTTGAATCTCTTTCGTGATAGGGATTGGGGCTTGAAATTCTTCCCCATGAACGAGGAATTCCCAGTAAGCGCGAGTCATAAGCTCGCGTTGATTACGTCCCTGCCCTTTGTACACACCGCCCGTCGCTACTACCGATTGAACGGTTTAGTGAGGGCCTCGAATTGGTCTCGGCCCGCCCTTCACCGCGAGGCGCCCGGGGTCGAGAAGACGCTCGAACTTGATGGTTTAGAGGAAGTAAAAGTCATAACAAGGTTTCCGTAGGTGAACCTGCGGAAGGATCATTAAAAAAGAACTTTGAAGAGAGAGTTCAACAGTACGTGAAACCGCCTAGAGGTAAACGGGTGGATCCGCAAAGTCGGTCCGCGAAATTCAGCTCGGAAGGCTGGTCGCAGGCGGTAGGTCGAGATCTCTTGCGGACTCTCCTGCTGCTTGTACGCTGGCTTGACGTGTGCACTTTTCGCGGGCAGAGCGCCACGACCGGTTTTTGGGCAGTCAGAAGGCGGCGAGGAAGGTAAGTGGGCGCTTCGGCGTTTACTGTTATAGCCTCGCCTGTCCCGATCTGCTCGAAGACCGAGGAGCCGCCGCTTGGCAATGGGCTATCCTGCTCTCCTGGGGGGTTCGACAGGCAGAGACTGGGAAACCGTGTCTGCCGACCGCCTCTCTGGACGGACGGGGGTGCTTCGAGTCCGCCAAGCATAGGGTCGGTGGCGAATCGGTCGGCACTCCACCCGACCCGTCTTGAAACACGGACCAAGGAGTCTAACATGCGCGCGAGTCGTTGGGTAGTACGAAACCCGAAGGCACAGTGAAAGCGAGGGCCGTCCTTGCGACGTGCTCAGGTGGGATCCTGCGTTCTAAACCGGCGCAGGC
>Leptopoma vitrium_1
ATGGCTCTTTGACATAAAGAGTCTGACCTGCCCGGTGGTAAACTAAACGGCTGCAGTACCCTGACTGTGCAAAGGTAGCATAATAATTTGCCTTTTAATTGGAGGCTAGTATGAAAGGTTTGACGAAAGTAAATCTGTCTTTTTTATGTTGATTAGAAATTATCTTTTAAGTTAAAAAGCTTAAATTTTATTAGAGGACGAGAAGACCCTATCGAGCTTATAAATATTATTTTAAATGGCATTTAAATATGAGTTTAATATTTTTAGTTGGGGCAACTGCGGTGTAAAGCCTCCGTTATAGTTATAATTTGTGAATGATCCGATTCGAATAATGACTTAGTTACCGTAGGGATAACAGCGTAATTTTTTTGGAGAGATCATCGATAAAAAAGATTGCGACCTCGATGTTGGATTAAACATACTTAAAGGTGCAGGGGCTTATAAGTTGTCTGTTCGACTATTAAATTTTTgGAAcTTTatACATTCTATTTGgTATATGATCTGGATTAGTTGGTACAGCTTTAAGTCTCTTAATTCGAGCGGAATTAGGTCAACCGGGAAGCCTTTTAGGTGATGATCAACTGTATAATGTAATCGTAACTGCTCATGCTTTTGTTATAATTTTTTTCTTGGTAATACCAATAATAATTGGTGGATTTGGGAATTGACTTGTGCCTCTTATACTTGGAGCTCCTGATATAGCATTTCCACGCTTAAATAACATAAGATTTTGGTTACTACCTCCTTCTTTAATTTTACTTTTATCCTCAGCCGCTGTGGAAAGAGGTGCAGGAACAGGATGGACTGTGTATCCGCCTCTTGCTGGTAATTTAGCTCATGCTGGAGCTTCGGTAGATTTAGCAATCTTTTCTCTCCACTTAGCTGGGGCTTCTTCTATCTTAGGTGCTATTAATTTTATCACTACTGTATTTAATATGCGCTGAGATGGCATAAACTTAGAACGTTTACCTTTGTTTGTTTGGTCTGTAAAAATTACAGCCATCCTTCTTCTCCTTTCTCTCCCAGTTTTAGCGGGGGCTATTACAATACTATTAACAGATCGAAATTTTAACACTGCTTTTTTTGATCCAGCAGGAGGGGGAGATCCCATCTTATATCAACATTTATTTTATTTTAAGAGGACAAGTGGCGTTGACCCCCACGGGGGTGAGCAACTACAGGTCTGTGACGCCCTTAGATTTCCGGGACCGCGCGCGCGTCTCACTGAAGGAATCAGCGTGGATGCTTCCCTGGCCCGAAAGGGTTGGGAAACCCGCTGAATCTCCTTCGTGATAGGGATAGGGGCTTGAAATTCTTCCCCATGAACGAGGAATTCCCAGTAAGCGCGAGTCATAAGCTCGCGTTGATTACGTCCCTGCCCTTTGTACACACCGCCCGTCGCTACTACCGATTGAACGGTTTAGTGAGGGCCTCGGATTGGTCTCGGCCCGCCCTTCACCGGGCGGCGCCGTGGGTCGAGAAGAAGCTCGAACTTGATCGTTTAGAGGAAGTAAAAGTCGTAACAAGGTTTAAGTAAAAGGATCATTAAAAGGATCATTAAAAAAGAACTTTGAAGAGAGAGTTCAACAGTACGTAAAACCGCCTAGAGGTAAACGGGTGGATCCGCAAAGTCGGCCTGCGAAATTCAGCTCGGAAGGCTCGTCGCAGGTGGTGGGTCGAGATCTTTCGCGGACTCTCCCGCTTGCTCGACGCTAGCTTGACGTGTGCACTTTTCGCAGGCAGAGCGCCACGACCGGTTTTCGGGCAGTCAGAAGGCGGCGAGGAAGGTAGGTGGGCGCTTCGGCGTTTACTGTTATAGCCTGGCCTGTCCCGATCTGCTCGGAGACCGAGGAGCCGCCGCTCGGCATGGCGCTACCCTGCTCTCCTGGAGGGTTCGACTGACAGAGACTGGGCAACCGTGTCTGTCGACCGCCTTTCTGGACGGATGGGGGTGCTTTTAGCCAGTCGAGCAAAGGGTCGGTGGCGAATCGGTCGGCACTCCACCCGACCCGTCTTGAAACACGGACCAAGGAGTCTAACATGCGCGCGAGTCGTTGGGTAGTACGAAACCCGAAGGCGAAGTGAAAGCGAGGGCCGTCCTTGCGACGTGCTCAGGTGGGATCCTGCTGCTTCAACTGGCGCGGGC
>Leptopoma vitrium_2
ATGGCTCTTTGACATAAAGAGTCTGACCTGCCCGGTGGTAAACTAAACGGCTGCAGTACCCTGACTGTGCAAAGGTAGCATAATAATTTGCCTTTTAATTGGAGGCTAGTATGAAAGGTTTGACGAAAGTAAATCTGTCTTTTTTATGTTGATTAGAAATTATCTTTTAAGTTAAAAAGCTTAAATTTTATTAGAGGACGAGAAGACCCTATCGAGCTTATAAATATTATTTTAAATGGCATTTAAATATGAGTTTAATATTTTTAGTTGGGGCAACTGCGGTGTAAAGCCTCCGTTATAGTTATAATTTGTGAATGATCCGATTCGAATAATGACTTAGTTACCGTAGGGATAACAGCGTAATTTTTTTGGAGAGATCATCGATAAAAAAGATTGCGACCTCGATGTTGGATTAAACATACTTAAAGGTGCAGGGGCTTATAAGTTGTCTGTTCGACTATTAAATTTTTgGAAcTTTatACATTCTATTTGgTATATGATCTGGATTAGTTGGTACAGCCTTAAGTCTCTTAATTCGAGCGGAACTAGGTCAACCGGGAAGCCTTTTAGGTGATGATCAACTGTATAATGTAATCGTAACTGCTCATGCTTTTGTTATAATTTTTTTCTTGGTAATACCCATAATAATTGGTGGATTTGGGAATTGACTTGTGCCTCTTATACTTGGAGCTCCTGATATAGCATTTCCACGCTTAAATAACATAAGATTTTGGTTACTACCTCCTTCTTTAATTTTACTTTTATCCTCAGCCGCTGTGGAAAGAGGTGCAGGAACAGGATGGACTGTGTATCCGCCTCTTGCTGGTAATTTAGCTCATGCTGGAGCTTCGGTAGATTTAGCAATCTTTTCTCTCCACTTAGCTGGGGCTTCTTCTATCTTAGGTGCTATTAATTTTATCACTACTGTATTTAATATGCGCTGAGATGGCATAAACTTAGAACGTTTACCTTTGTTTGTTTGGTCTGTAAAAATTACAGCCATCCTTCTTCTCCTTTCTCTCCCAGTTTTAGCGGGGGCTATTACAATACTATTAACAGATCGAAATTTTAATACTGCTTTTTTTGATCCAGCAGGAGGGGGAGATCCCATCTTATATCAACATCTATTTTTTTTTAAGAGGACAAGTGGCGTTGACCCCCACGGGGGTGAGCAACTACAGGTCTGTGACGCCCTTAGATTTCCGGGACCGCGCGCGCGTCTCACTGAAGGAATCAGCGTGGATGCTTCCCTGGCCCGAAAGGGTTGGGAAACCCGCTGAATCTCCTTCGTGATAGGGATAGGGGCTTGAAATTCTTCCCCATGAACGAGGAATTCCCAGTAAGCGCGAGTCATAAGCTCGCGTTGATTACGTCCCTGCCCTTTGTACACACCGCCCGTCGCTACTACCGATTGAACGGTTTAGTGAGGGCCTCGGATTGGTCTCGGCCCGCCCTTCACCGGGCGGCGCCGTGGGTCGAGAAGAAGCTCGAACTTGATCGTTTAGAGGAAGTAAAAGTCGTAACAAGGTTTAAGTAAAAGGATCATTAAAAGGATCATTAAAAAAGAACTTTGAAGAGAGAGTTCAACAGTACGTAAAACCGCCTAGAGGTAAACGGGTGGATCCGCAAAGTCGGCCTGCGAAATTCAGCTCGGAAGGCTCGTCGCAGGTGGTGGGTCGAGATCTTTCGCGGACTCTCCCGCTTGCTCGACGCTAGCTTGACGTGTGCACTTTTCGCAGGCAGAGCGCCACGACCGGTTTTCGGGCAGTCAGAAGGCGGCGAGGAAGGTAGGTGGGCGCTTCGGCGTTTACTGTTATAGCCTGGCCTGTCCCGATCTGCTCGGAGACCGAGGAGCCGCCGCTCGGCATGGCGCTACCCTGCTCTCCTGGAGGGTTCGACTGACAGAGACTGGGCAACCGTGTCTGTCGACCGCCTTTCTGGACGGATGGGGGTGCTTTTAGCCAGTCGAGCAAAGGGTCGGTGGCGAATCGGTCGGCACTCCACCCGACCCGTCTTGAAACACGGACCAAGGAGTCTAACATGCGCGCGAGTCGTTGGGTAGTACGAAACCCGAAGGCGAAGTGAAAGCGAGGGCCGTCCTTGCGACGTGCTCAGGTGGGATCCTGCTGCTTCAACTGGCGCGGGC
